# Supplementary material for: Assessment of Biotechnologically Important Filamentous Fungal Biomass by Fourier Transform Raman Spectroscopy
Source: Int J Mol Sci. 2021 Jun 23;22(13):6710. doi: 10.3390/ijms22136710 (PMC8269384; doi:10.3390/ijms22136710)
Supplement: Supplementary file 1 [file ijms-22-06710-s001.zip]

Archive with 2 entries (2 files):
- Raman CaFungi_SI 02.pdf
- Table S1.xlsx
