# Supplementary material for: Assessment of Biotechnologically Important Filamentous Fungal Biomass by Fourier Transform Raman Spectroscopy
Source: Int J Mol Sci. 2021 Jun 23;22(13):6710. doi: 10.3390/ijms22136710 (PMC8269384; doi:10.3390/ijms22136710)
Supplement: Supplementary file 1 [file ijms-22-06710-s001.zip › Table S1.xlsx]

## Sheet: Spectral ID
i = FTIR	r = FT-Raman
AR1 = Amylomyces rouxii	MC1 = Mucor circinelloides VI 04473	MC2 = Mucor circinelloides FRR 5020	MR1 = Mucor racemosus	RS1 = Rhizopus stolonifer	UV1 = Umbelopsis vinace
c0 = no calcium salt	c1 = calcium salt present
p0 = Pi0.5	p1 = Pi1 (standard concentration of phosphate salts)	p4 = Pi4
b1 = biological replicate 1	b2 = biological replicate 2
t1 = technical replicate 1	t2 = technical replicate 2	t3 = technical replicate 3

## Sheet: FTIR
ID	3997.89	3995.96	3994.03	3992.1	3990.17	3988.24	3986.32	3984.39	3982.46	3980.53	3978.6	3976.67	3974.74	3972.82	3970.89	3968.96	3967.03	3965.1	3963.17	3961.24	3959.32	3957.39	3955.46	3953.53	3951.6	3949.67	3947.75	3945.82	3943.89	3941.96	3940.03	3938.1	3936.17	3934.25	3932.32	3930.39	3928.46	3926.53	3924.6	3922.67	3920.75	3918.82	3916.89	3914.96	3913.03	3911.1	3909.18	3907.25	3905.32
iAR1c0p0b1t1	-7.71851e-05	-9.57158e-05	-0.000102755	-0.000130187	-0.000208177	-0.000329507	-0.000441339	-0.000485453	-0.000452975	-0.000390392	-0.000351596	-0.000358011	-0.000402547	-0.00046637	-0.000529563	-0.000580648	-0.000622577	-0.000664502	-0.000706991	-0.000741621	-0.000763586	-0.0007825	-0.000807667	-0.000832419	-0.000843064	-0.000845957	-0.000867245	-0.000919014	-0.000990716	-0.00107919	-0.00119532	-0.00133625	-0.00146944	-0.00154838	-0.00154662	-0.00149132	-0.00144302	-0.00144287	-0.00149911	-0.00159542	-0.00169636	-0.00177272	-0.00183511	-0.0019163	-0.00201587	-0.00209914	-0.00213556	-0.00211088	-0.00202782
iAR1c0p0b1t2	0.0013735	0.00136777	0.00132279	0.00124449	0.00114377	0.00103475	0.000940108	0.000880912	0.000858658	0.00085596	0.000852433	0.000834511	0.000799239	0.000758474	0.000724946	0.000693106	0.000647113	0.000588943	0.000538633	0.000505977	0.000471976	0.000411549	0.000326441	0.000247437	0.000202242	0.000187429	0.00018414	0.000188284	0.000195379	0.000170777	8.0953e-05	-5.31665e-05	-0.000175575	-0.000249831	-0.000283152	-0.000309693	-0.00034782	-0.000388064	-0.000422098	-0.000460164	-0.000514205	-0.000581475	-0.000659384	-0.000755885	-0.000862905	-0.000946653	-0.000972172	-0.000925059	-0.000824255
iAR1c0p0b1t3	-0.0111195	-0.0111332	-0.0111366	-0.0111499	-0.0111836	-0.0112385	-0.0113025	-0.0113539	-0.0113817	-0.0113973	-0.0114101	-0.0114122	-0.0113971	-0.0113851	-0.0114061	-0.0114598	-0.0115107	-0.0115259	-0.011513	-0.0115145	-0.0115614	-0.0116434	-0.0117296	-0.0118014	-0.0118546	-0.0118889	-0.0119124	-0.0119461	-0.0120106	-0.0121073	-0.012215	-0.0123067	-0.0123671	-0.0123956	-0.0124032	-0.0124083	-0.012419	-0.0124299	-0.0124421	-0.0124735	-0.0125377	-0.0126268	-0.0127256	-0.0128311	-0.0129351	-0.013009	-0.0130195	-0.0129513	-0.0128322
iAR1c0p0b2t1	0.0152923	0.0152041	0.0151247	0.0150704	0.0150385	0.0150145	0.0149991	0.0150015	0.0150029	0.0149631	0.0148815	0.0148151	0.014814	0.0148558	0.0148688	0.0148118	0.0147095	0.0146153	0.0145552	0.0145122	0.014455	0.0143715	0.0142751	0.0141887	0.0141297	0.014097	0.014071	0.0140269	0.0139467	0.0138223	0.0136665	0.0135153	0.0134083	0.0133694	0.0133897	0.0134187	0.0134058	0.013346	0.0132655	0.0131879	0.013127	0.0130871	0.0130452	0.0129545	0.0127985	0.0126093	0.0124379	0.0123377	0.0123676
iAR1c0p0b2t2	0.0042855	0.00428012	0.00427719	0.00424969	0.00418675	0.00410118	0.00401757	0.00395283	0.0039083	0.00388385	0.00388764	0.00391783	0.00394448	0.00393358	0.00388787	0.00383966	0.00380845	0.00378286	0.00374275	0.00368352	0.00361491	0.00354267	0.00346404	0.00338334	0.0033145	0.00325999	0.00320446	0.003141	0.00307923	0.00301643	0.00292962	0.00281647	0.00271451	0.0026701	0.00268747	0.00270891	0.00267541	0.00258298	0.0024641	0.00234736	0.00225031	0.00218053	0.00212367	0.00205019	0.00195324	0.00185413	0.00178012	0.00175943	0.0018227
iAR1c0p0b2t3	0.0111672	0.011114	0.011061	0.0109932	0.0109157	0.0108507	0.0108166	0.0108111	0.0108114	0.0107925	0.0107498	0.0107053	0.0106855	0.0106952	0.0107085	0.0106914	0.0106329	0.0105474	0.0104537	0.0103601	0.0102689	0.0101854	0.0101165	0.010071	0.0100487	0.0100342	0.0100124	0.00999022	0.00997468	0.00993566	0.00983225	0.00967327	0.00951904	0.00942615	0.00939428	0.00936351	0.00928959	0.00919696	0.00913121	0.00909817	0.00906909	0.00902027	0.00893925	0.0088157	0.00865713	0.0084966	0.00837572	0.00833532	0.00840277
iAR1c0p1b1t1	-0.00547619	-0.00551556	-0.00554188	-0.00556279	-0.00559514	-0.00563884	-0.00566766	-0.00565596	-0.00561466	-0.00558476	-0.00559468	-0.00563623	-0.00568656	-0.00573781	-0.00579493	-0.00585766	-0.0059141	-0.0059525	-0.00597247	-0.00598845	-0.00602567	-0.00610864	-0.00623879	-0.00638273	-0.00648884	-0.00652867	-0.00652234	-0.00651801	-0.00655243	-0.00663402	-0.00674475	-0.0068552	-0.00693841	-0.00697367	-0.00696027	-0.00693688	-0.00695064	-0.00700367	-0.00706312	-0.00711385	-0.0071742	-0.00725933	-0.00735952	-0.00745994	-0.00755713	-0.00764662	-0.00771096	-0.00772037	-0.00764936
iAR1c0p1b1t2	-0.00403961	-0.0040234	-0.00400555	-0.00400227	-0.00402263	-0.00407284	-0.00414372	-0.00420864	-0.00424473	-0.00425386	-0.00425442	-0.00426021	-0.00427272	-0.00428882	-0.00431271	-0.00435735	-0.00442905	-0.00451888	-0.00461417	-0.00471005	-0.00479997	-0.00486873	-0.00490805	-0.00493277	-0.0049685	-0.00502771	-0.00509772	-0.00515236	-0.0051829	-0.00521365	-0.00527948	-0.00538401	-0.00548943	-0.00555037	-0.00555471	-0.00554163	-0.00555681	-0.00560664	-0.00567497	-0.00575983	-0.00586568	-0.00597257	-0.00604549	-0.00608296	-0.00612298	-0.0061975	-0.00630493	-0.00640942	-0.00645466
iAR1c0p1b1t3	-0.0106079	-0.0106262	-0.0106133	-0.010592	-0.0106041	-0.0106675	-0.0107518	-0.0108093	-0.010828	-0.0108375	-0.01086	-0.0108812	-0.0108831	-0.0108827	-0.0109136	-0.0109789	-0.0110461	-0.0110868	-0.0111051	-0.0111222	-0.0111465	-0.0111684	-0.0111812	-0.0111937	-0.0112189	-0.0112634	-0.0113255	-0.011399	-0.0114766	-0.0115521	-0.011623	-0.011693	-0.0117647	-0.0118353	-0.0118979	-0.0119542	-0.0120131	-0.0120768	-0.0121368	-0.0121811	-0.0121994	-0.0121957	-0.0122031	-0.0122606	-0.0123631	-0.0124656	-0.0125236	-0.0125106	-0.0124262
iAR1c0p1b2t1	-0.07268	-0.07267	-0.07265	-0.07262	-0.07261	-0.07262	-0.07265	-0.07267	-0.07265	-0.07261	-0.0726	-0.07261	-0.07263	-0.07263	-0.07263	-0.07262	-0.07263	-0.07263	-0.07264	-0.07265	-0.07268	-0.07272	-0.07273	-0.07272	-0.07269	-0.07267	-0.07268	-0.07271	-0.07275	-0.07277	-0.07277	-0.07276	-0.07276	-0.07277	-0.07278	-0.0728	-0.07282	-0.07282	-0.07282	-0.0728	-0.07277	-0.07273	-0.07271	-0.07273	-0.07279	-0.07284	-0.07286	-0.07281	-0.07268
iAR1c0p1b2t2	-0.0622601	-0.0622565	-0.0622494	-0.0622506	-0.0622619	-0.062278	-0.0622867	-0.0622732	-0.0622343	-0.0621903	-0.0621716	-0.0621911	-0.0622305	-0.062262	-0.0622768	-0.0622862	-0.0622971	-0.0623021	-0.0622937	-0.0622752	-0.0622526	-0.0622256	-0.0621917	-0.0621571	-0.0621382	-0.0621538	-0.0622059	-0.0622691	-0.0623109	-0.0623198	-0.0623097	-0.0622977	-0.0622911	-0.0622937	-0.0623113	-0.0623457	-0.0623879	-0.062421	-0.0624271	-0.0624001	-0.0623561	-0.0623253	-0.0623309	-0.0623765	-0.0624473	-0.0625171	-0.0625538	-0.0625274	-0.0624308
iAR1c0p1b2t3	-0.06462	-0.064608	-0.0645866	-0.0645538	-0.064528	-0.0645347	-0.0645704	-0.0645999	-0.0645971	-0.0645747	-0.0645624	-0.0645673	-0.0645715	-0.0645608	-0.0645422	-0.064531	-0.0645302	-0.0645339	-0.0645445	-0.0645761	-0.0646336	-0.0646986	-0.0647408	-0.0647425	-0.0647089	-0.0646677	-0.0646508	-0.0646663	-0.0646941	-0.064712	-0.0647168	-0.0647176	-0.0647206	-0.0647288	-0.0647412	-0.0647496	-0.0647439	-0.0647284	-0.0647171	-0.0647121	-0.0646961	-0.0646578	-0.0646218	-0.0646239	-0.0646635	-0.0647025	-0.0647029	-0.0646453	-0.0645311
iAR1c0p4b1t1	0.0587931	0.0587028	0.0586305	0.0585904	0.0585709	0.0585469	0.0585109	0.0584751	0.0584459	0.0584123	0.0583632	0.0583026	0.0582424	0.0581851	0.0581173	0.0580219	0.0579041	0.0578033	0.0577614	0.0577778	0.0578053	0.0577934	0.0577281	0.0576318	0.0575421	0.0574866	0.057458	0.0574217	0.057352	0.0572527	0.0571406	0.0570313	0.05694	0.0568824	0.0568566	0.0568329	0.0567862	0.0567206	0.0566485	0.0565718	0.056499	0.0564514	0.0564288	0.0563881	0.056289	0.0561365	0.0559668	0.0558267	0.0557672
iAR1c0p4b1t2	0.0739259	0.073861	0.0737908	0.0737104	0.0736203	0.0735361	0.0734803	0.073457	0.0734357	0.0733772	0.0732793	0.0731819	0.0731227	0.0731003	0.0730819	0.0730374	0.0729607	0.0728699	0.0727886	0.0727273	0.0726804	0.0726376	0.0725898	0.0725306	0.0724601	0.0723831	0.0723034	0.0722264	0.0721587	0.0720913	0.0719981	0.0718701	0.071738	0.0716482	0.0716144	0.0716002	0.0715628	0.0714949	0.0714086	0.0713161	0.071236	0.0711938	0.0711882	0.0711715	0.0710926	0.0709429	0.0707523	0.070572	0.0704693
iAR1c0p4b1t3	0.0595293	0.0595011	0.0594891	0.0594692	0.059425	0.0593612	0.0592934	0.0592263	0.0591476	0.0590509	0.0589569	0.0588945	0.0588676	0.0588528	0.0588288	0.0587911	0.0587435	0.0586932	0.0586497	0.0586162	0.0585812	0.0585276	0.0584495	0.0583598	0.0582796	0.0582178	0.0581636	0.0581001	0.05802	0.0579236	0.0578177	0.0577195	0.0576504	0.0576169	0.0575979	0.0575622	0.0575007	0.0574229	0.0573323	0.0572238	0.0571042	0.0569967	0.0569183	0.0568602	0.0567996	0.056724	0.0566389	0.0565667	0.0565346
iAR1c0p4b2t1	0.0660678	0.0659763	0.0658902	0.0658348	0.0658103	0.0657872	0.0657379	0.0656622	0.0655738	0.0654795	0.0653857	0.0653115	0.0652746	0.0652685	0.0652674	0.0652488	0.0652027	0.0651249	0.0650155	0.0648858	0.0647523	0.0646258	0.0645118	0.064421	0.064363	0.0643237	0.0642682	0.0641843	0.0640957	0.0640194	0.0639341	0.0638151	0.0636808	0.0635885	0.0635794	0.0636197	0.0636229	0.0635401	0.0633975	0.0632589	0.0631695	0.0631256	0.063088	0.0630163	0.0628988	0.0627502	0.0625926	0.062454	0.0623778
iAR1c0p4b2t2	0.0669291	0.0668895	0.0668578	0.0668144	0.0667436	0.0666497	0.0665542	0.0664752	0.0664135	0.0663624	0.0663237	0.0663066	0.0663086	0.0663083	0.0662774	0.0661993	0.0660793	0.0659434	0.0658241	0.0657369	0.065672	0.0656071	0.06553	0.0654471	0.065374	0.0653158	0.065261	0.0651983	0.0651307	0.0650605	0.0649723	0.0648496	0.0647034	0.0645743	0.0645007	0.0644784	0.0644665	0.0644332	0.0643686	0.0642725	0.0641601	0.0640655	0.0640074	0.0639524	0.0638473	0.0636798	0.0634866	0.0633319	0.0632873
iAR1c0p4b2t3	0.0602834	0.0602177	0.0601653	0.0601096	0.0600408	0.0599559	0.0598659	0.0597972	0.0597664	0.0597537	0.0597208	0.0596586	0.059596	0.0595573	0.0595246	0.0594627	0.0593704	0.059288	0.0592478	0.0592333	0.0591937	0.0590971	0.0589581	0.0588185	0.0587141	0.05865	0.0586049	0.0585605	0.0585191	0.0584821	0.0584278	0.0583292	0.0581873	0.058036	0.057917	0.057843	0.0577968	0.0577644	0.0577407	0.0577085	0.0576426	0.0575392	0.0574179	0.0572893	0.057145	0.0569808	0.0568128	0.0566789	0.0566334
iAR1c1p0b1t1	0.262518	0.262485	0.262423	0.262337	0.26223	0.262102	0.26198	0.261909	0.261906	0.261929	0.261929	0.261899	0.261862	0.261825	0.261768	0.261672	0.26154	0.261395	0.261273	0.26118	0.261081	0.260933	0.260733	0.260533	0.260391	0.260328	0.260305	0.260283	0.260254	0.260202	0.260072	0.259842	0.259604	0.259494	0.259548	0.259628	0.259602	0.259477	0.25932	0.259159	0.259028	0.258971	0.258949	0.258827	0.258532	0.258135	0.257757	0.257528	0.257594
iAR1c1p0b1t2	0.279536	0.279478	0.279454	0.279474	0.279512	0.279492	0.279373	0.279208	0.27906	0.278939	0.278833	0.278764	0.278753	0.278768	0.278743	0.278654	0.27853	0.278418	0.278333	0.278247	0.278123	0.277968	0.277823	0.277722	0.277662	0.277617	0.277563	0.277503	0.277447	0.277366	0.277191	0.276899	0.276569	0.276335	0.276262	0.276272	0.276252	0.276186	0.276111	0.276041	0.275984	0.275962	0.275934	0.275793	0.275488	0.275093	0.274727	0.274518	0.274597
iAR1c1p0b1t3	0.296711	0.296632	0.296538	0.296427	0.296283	0.296097	0.295897	0.295743	0.295663	0.295626	0.295592	0.295555	0.295524	0.295496	0.295452	0.295383	0.295294	0.295206	0.295144	0.295109	0.295058	0.29493	0.294715	0.294478	0.294311	0.294243	0.294223	0.294208	0.294204	0.29419	0.294062	0.293765	0.293415	0.293219	0.293254	0.293348	0.293297	0.293109	0.292902	0.292744	0.292661	0.292681	0.292736	0.29264	0.292277	0.291732	0.291195	0.290864	0.290935
iAR1c1p0b2t1	0.219282	0.219216	0.219159	0.219107	0.219039	0.218929	0.21879	0.218679	0.218629	0.218612	0.218585	0.218543	0.218502	0.218462	0.218404	0.218307	0.218168	0.218012	0.217887	0.217824	0.217794	0.217731	0.217596	0.21742	0.217275	0.217198	0.217157	0.217118	0.217083	0.217027	0.216864	0.216559	0.216222	0.21603	0.216046	0.216124	0.216095	0.215956	0.215794	0.215661	0.21557	0.215537	0.215529	0.215435	0.215172	0.214773	0.214351	0.214053	0.214058
iAR1c1p0b2t2	0.217133	0.217095	0.217066	0.217037	0.216978	0.216861	0.216703	0.21656	0.216468	0.216415	0.21638	0.216374	0.216416	0.216481	0.216499	0.216408	0.21621	0.215978	0.215802	0.215722	0.215701	0.215672	0.2156	0.215499	0.215411	0.215352	0.215299	0.215216	0.215096	0.214933	0.214706	0.214424	0.214158	0.214013	0.21402	0.21408	0.21407	0.213979	0.213861	0.213742	0.213623	0.213519	0.213433	0.21331	0.213096	0.212795	0.21247	0.212225	0.212208
iAR1c1p0b2t3	0.222423	0.222368	0.222313	0.222233	0.222114	0.22197	0.221836	0.22174	0.221684	0.221647	0.221623	0.221626	0.221648	0.221643	0.221554	0.221371	0.221154	0.220984	0.220899	0.220865	0.220813	0.220697	0.220528	0.220369	0.220286	0.220284	0.220287	0.220235	0.220143	0.220027	0.21983	0.219524	0.219216	0.219091	0.219212	0.219401	0.219443	0.219317	0.219132	0.218967	0.21885	0.218791	0.218747	0.218615	0.218331	0.217938	0.217531	0.217236	0.217218
iAR1c1p1b1t1	-0.0446588	-0.044654	-0.0446488	-0.0446552	-0.0446833	-0.0447361	-0.0447948	-0.0448273	-0.0448225	-0.0448051	-0.0447988	-0.0448001	-0.0447993	-0.0448056	-0.0448298	-0.0448629	-0.044886	-0.0448935	-0.0448997	-0.0449219	-0.0449611	-0.0450011	-0.0450267	-0.0450382	-0.0450437	-0.0450457	-0.0450349	-0.0450056	-0.0449748	-0.0449778	-0.0450321	-0.0451172	-0.0451983	-0.0452561	-0.0452904	-0.045309	-0.0453175	-0.0453175	-0.045315	-0.0453198	-0.0453356	-0.0453646	-0.0454217	-0.0455177	-0.0456262	-0.0457002	-0.0457153	-0.0456831	-0.0456337
iAR1c1p1b1t2	-0.0543072	-0.0542754	-0.0542174	-0.0541807	-0.0541915	-0.0542381	-0.0542852	-0.0543027	-0.0542856	-0.0542583	-0.0542552	-0.0542876	-0.0543308	-0.0543491	-0.05434	-0.0543347	-0.0543544	-0.0543864	-0.0544095	-0.0544249	-0.054448	-0.0544846	-0.0545261	-0.0545625	-0.0545894	-0.054607	-0.0546207	-0.0546415	-0.05468	-0.0547347	-0.05479	-0.0548336	-0.0548657	-0.054886	-0.0548843	-0.0548665	-0.054867	-0.0549128	-0.0549871	-0.0550461	-0.0550666	-0.0550728	-0.0551089	-0.0551839	-0.0552577	-0.0552875	-0.0552662	-0.0552149	-0.0551603
iAR1c1p1b1t3	-0.0522737	-0.0522647	-0.0522771	-0.0523237	-0.052403	-0.0524954	-0.0525641	-0.0525791	-0.0525535	-0.0525358	-0.0525539	-0.0525846	-0.0525863	-0.0525481	-0.052502	-0.0524892	-0.052526	-0.0525927	-0.0526551	-0.0526944	-0.052715	-0.0527288	-0.0527375	-0.0527346	-0.0527229	-0.0527201	-0.0527406	-0.052776	-0.0528078	-0.0528336	-0.0528685	-0.0529262	-0.0530066	-0.0530943	-0.0531621	-0.0531951	-0.0532077	-0.053223	-0.0532458	-0.053272	-0.0533045	-0.0533475	-0.0533907	-0.0534151	-0.0534153	-0.0534027	-0.0533875	-0.0533607	-0.0533021
iAR1c1p1b2t1	-0.0434515	-0.0434945	-0.0435259	-0.0435429	-0.0435536	-0.0435718	-0.0436007	-0.0436278	-0.043639	-0.0436303	-0.0436031	-0.0435679	-0.0435483	-0.043563	-0.0436028	-0.0436418	-0.0436662	-0.0436803	-0.0436983	-0.0437366	-0.0438014	-0.0438748	-0.0439253	-0.0439366	-0.0439215	-0.0439077	-0.0439118	-0.0439327	-0.043966	-0.044014	-0.0440719	-0.044123	-0.0441505	-0.0441508	-0.0441341	-0.0441229	-0.0441355	-0.0441712	-0.0442116	-0.0442391	-0.0442558	-0.0442839	-0.0443416	-0.0444163	-0.0444676	-0.0444638	-0.0444081	-0.0443352	-0.0443009
iAR1c1p1b2t2	-0.0447013	-0.0446704	-0.0446567	-0.0446676	-0.0447069	-0.0447715	-0.044842	-0.0448873	-0.0448919	-0.0448729	-0.0448578	-0.0448493	-0.0448252	-0.0447766	-0.0447321	-0.0447314	-0.0447832	-0.0448617	-0.0449392	-0.0450071	-0.0450657	-0.0451113	-0.0451384	-0.0451469	-0.0451465	-0.0451525	-0.0451717	-0.0451941	-0.0452112	-0.0452312	-0.0452669	-0.0453141	-0.0453548	-0.0453704	-0.0453516	-0.0453143	-0.0453004	-0.0453423	-0.0454305	-0.0455203	-0.0455742	-0.0455974	-0.0456286	-0.0456881	-0.04575	-0.0457725	-0.0457368	-0.0456487	-0.0455384
iAR1c1p1b2t3	-0.0479799	-0.0479899	-0.0480191	-0.0480602	-0.0481029	-0.0481441	-0.048186	-0.0482271	-0.0482626	-0.0482853	-0.0482842	-0.0482499	-0.0481928	-0.048141	-0.0481154	-0.0481143	-0.0481306	-0.0481646	-0.0482172	-0.0482783	-0.0483315	-0.048363	-0.0483673	-0.0483494	-0.0483257	-0.0483174	-0.0483331	-0.0483683	-0.0484224	-0.0485022	-0.0485998	-0.0486869	-0.0487389	-0.0487498	-0.04873	-0.0486989	-0.048673	-0.0486599	-0.0486623	-0.0486824	-0.0487229	-0.0487868	-0.0488699	-0.04895	-0.0489938	-0.0489824	-0.0489222	-0.048836	-0.0487594
iAR1c1p4b1t1	-0.00407428	-0.00407084	-0.00407156	-0.00409423	-0.00414792	-0.00422812	-0.00430994	-0.00436161	-0.00437739	-0.00438247	-0.00439569	-0.00440758	-0.00440481	-0.00439835	-0.0044084	-0.0044352	-0.00446067	-0.00447579	-0.00449423	-0.00453773	-0.00461258	-0.00470493	-0.00479418	-0.00486474	-0.00491066	-0.00494142	-0.00497879	-0.00503375	-0.00509505	-0.00514566	-0.00518648	-0.00523349	-0.005294	-0.0053501	-0.00537035	-0.00535118	-0.00532955	-0.00533896	-0.00537578	-0.00541678	-0.00544889	-0.00547916	-0.00552777	-0.00561609	-0.00574747	-0.00589908	-0.00603012	-0.00609342	-0.00605707
iAR1c1p4b1t2	-0.00347389	-0.00351873	-0.00352587	-0.00351826	-0.00353182	-0.00358297	-0.00365346	-0.003705	-0.00371244	-0.00368282	-0.00364191	-0.00361572	-0.00362224	-0.00366265	-0.00371516	-0.00375361	-0.00377388	-0.00379303	-0.00382659	-0.00387678	-0.00393788	-0.00400221	-0.00405464	-0.00407495	-0.00405761	-0.00403361	-0.00405223	-0.00412993	-0.0042335	-0.00432229	-0.00438857	-0.00444689	-0.00450402	-0.0045552	-0.00460059	-0.00465223	-0.00471896	-0.00479265	-0.00485481	-0.00488946	-0.00489156	-0.00487631	-0.00488266	-0.00494444	-0.00505294	-0.00516786	-0.00525129	-0.00527661	-0.00523175
iAR1c1p4b1t3	-0.00326712	-0.0032812	-0.00329939	-0.00332539	-0.00335878	-0.00339649	-0.00342905	-0.00344729	-0.00345396	-0.00346146	-0.00347959	-0.0035083	-0.00353809	-0.00355524	-0.00355442	-0.00354533	-0.00354281	-0.00355817	-0.00359893	-0.0036609	-0.00372081	-0.00375551	-0.00376772	-0.00377768	-0.00379451	-0.00381222	-0.00382818	-0.00384778	-0.00387806	-0.0039305	-0.00401683	-0.0041289	-0.00423576	-0.00430553	-0.00433675	-0.00436801	-0.004435	-0.00452457	-0.00459465	-0.00462339	-0.00462364	-0.00461883	-0.00462815	-0.00466892	-0.004744	-0.00483197	-0.00489996	-0.00491869	-0.00487318
iAR1c1p4b2t1	0.0087951	0.00877959	0.00876684	0.00874597	0.00869589	0.00860569	0.00850246	0.00844212	0.00845387	0.00850793	0.00854668	0.00853802	0.00849196	0.0084366	0.00838585	0.00833347	0.00827057	0.00820118	0.00813629	0.00808167	0.00803344	0.00797675	0.00789645	0.00779568	0.00769855	0.0076291	0.00759074	0.00756883	0.00753706	0.00746269	0.00733475	0.00718779	0.00707982	0.00705072	0.0070874	0.00712221	0.00709145	0.00699395	0.00687406	0.00677532	0.00671437	0.00668162	0.00664853	0.00659288	0.00652802	0.00648543	0.00647607	0.00648698	0.00650164
iAR1c1p4b2t2	0.00543099	0.00539757	0.00535645	0.00532671	0.0053124	0.00529497	0.00525829	0.00520523	0.00514433	0.00508079	0.00502469	0.00499245	0.00499292	0.00502034	0.00506235	0.00510415	0.00512775	0.00512091	0.00508893	0.00504941	0.00501065	0.00496213	0.00489244	0.00480969	0.0047357	0.004683	0.00464548	0.00461246	0.00457699	0.00452849	0.00445559	0.00436514	0.00428184	0.00422901	0.00420136	0.00416315	0.00409272	0.00401681	0.00397972	0.00398815	0.00400244	0.00397682	0.00390169	0.00380521	0.00372158	0.00366454	0.00363373	0.0036348	0.00368425
iAR1c1p4b2t3	-0.00813071	-0.00814723	-0.0081735	-0.0082119	-0.00826809	-0.00834519	-0.00842466	-0.00847005	-0.008463	-0.00842339	-0.00838835	-0.0083849	-0.00842182	-0.00848889	-0.00856372	-0.00862915	-0.00868436	-0.00873226	-0.00876651	-0.00878082	-0.00878463	-0.00879635	-0.00882618	-0.00887421	-0.00894254	-0.00903473	-0.00913674	-0.00921602	-0.00925661	-0.00928307	-0.00933212	-0.00940792	-0.00948086	-0.00951835	-0.00951622	-0.00950888	-0.00953526	-0.00959604	-0.00966176	-0.00971229	-0.00975461	-0.009807	-0.00987822	-0.00995771	-0.0100205	-0.0100456	-0.0100282	-0.00997699	-0.00991035
iMC1c0p0b1t1	-0.0279671	-0.027963	-0.0279641	-0.0279796	-0.0280217	-0.0280884	-0.0281576	-0.0281995	-0.0281996	-0.0281668	-0.0281234	-0.02809	-0.0280764	-0.0280802	-0.0280978	-0.0281362	-0.0282024	-0.0282786	-0.0283258	-0.0283211	-0.0282831	-0.0282525	-0.0282543	-0.0282859	-0.0283334	-0.0283849	-0.0284282	-0.0284501	-0.0284513	-0.0284581	-0.0285027	-0.0285884	-0.0286864	-0.0287603	-0.0287872	-0.0287695	-0.0287322	-0.0287063	-0.0287088	-0.0287299	-0.0287407	-0.0287292	-0.0287226	-0.0287543	-0.0288143	-0.0288614	-0.0288722	-0.0288603	-0.0288568
iMC1c0p0b1t2	-0.0294007	-0.0293857	-0.0293975	-0.0294425	-0.0295009	-0.0295427	-0.0295546	-0.0295417	-0.0295204	-0.0295115	-0.0295254	-0.0295488	-0.0295574	-0.0295509	-0.0295587	-0.0296056	-0.0296791	-0.0297428	-0.0297704	-0.0297649	-0.0297479	-0.0297418	-0.0297591	-0.0297995	-0.0298517	-0.0298998	-0.029929	-0.02993	-0.0299065	-0.0298867	-0.0299073	-0.0299765	-0.0300602	-0.0301102	-0.030108	-0.0300844	-0.0300835	-0.0301132	-0.0301486	-0.0301665	-0.0301677	-0.0301743	-0.0302111	-0.0302815	-0.0303561	-0.0303946	-0.0303748	-0.0303012	-0.0302042
iMC1c0p0b1t3	-0.0322869	-0.0323878	-0.0324735	-0.0325297	-0.0325604	-0.0325752	-0.0325753	-0.0325606	-0.0325426	-0.0325376	-0.0325438	-0.0325405	-0.0325174	-0.0324926	-0.032493	-0.0325245	-0.0325702	-0.0326121	-0.0326397	-0.0326461	-0.0326309	-0.0326096	-0.0326015	-0.0326112	-0.0326285	-0.0326464	-0.0326653	-0.0326863	-0.0327105	-0.032746	-0.0328043	-0.0328878	-0.0329811	-0.033053	-0.0330771	-0.0330626	-0.0330458	-0.0330441	-0.0330484	-0.0330529	-0.0330673	-0.0331001	-0.0331487	-0.0332012	-0.0332396	-0.0332456	-0.0332122	-0.0331462	-0.0330681
iMC1c0p0b2t1	0.0481053	0.0480917	0.0480999	0.0481053	0.0480719	0.0479928	0.0479052	0.0478545	0.0478517	0.047873	0.0478968	0.0479219	0.0479508	0.0479707	0.0479572	0.0478956	0.0478022	0.0477162	0.0476649	0.0476363	0.0475989	0.0475463	0.0475032	0.047493	0.0475114	0.0475319	0.047538	0.0475422	0.0475508	0.0475225	0.0474015	0.0471988	0.046998	0.0468831	0.0468687	0.0468982	0.0469199	0.0469295	0.0469311	0.0469093	0.0468542	0.0467746	0.0466781	0.0465636	0.0464437	0.0463511	0.0463268	0.0464094	0.0466036
iMC1c0p0b2t2	0.0515055	0.0515042	0.0515021	0.051488	0.0514495	0.051383	0.0513136	0.0512793	0.0512871	0.0513007	0.0512859	0.0512491	0.0512189	0.0512021	0.0511761	0.0511205	0.0510418	0.0509694	0.0509326	0.0509382	0.0509636	0.0509761	0.0509625	0.0509361	0.0509119	0.0508814	0.0508268	0.0507575	0.0507066	0.0506812	0.050641	0.0505522	0.05044	0.0503686	0.0503652	0.0503728	0.0503248	0.0502383	0.0501806	0.0501828	0.0502176	0.0502418	0.0502255	0.0501574	0.0500493	0.0499332	0.0498472	0.0498371	0.0499439
iMC1c0p0b2t3	0.0452171	0.0451478	0.0450625	0.0449757	0.0448884	0.0447927	0.0446918	0.0446081	0.0445628	0.0445544	0.04457	0.0446065	0.0446631	0.0447197	0.0447427	0.0447137	0.0446436	0.0445645	0.0445125	0.0445036	0.0445147	0.0444979	0.0444319	0.0443515	0.0443166	0.0443431	0.0443796	0.0443655	0.0442948	0.0442022	0.0441121	0.0440256	0.0439469	0.0438927	0.043872	0.0438688	0.0438652	0.0438566	0.0438289	0.0437616	0.0436668	0.0435952	0.0435714	0.0435546	0.0434979	0.0434058	0.0433186	0.0432874	0.0433529
iMC1c0p1b1t1	0.00902175	0.00901255	0.0090027	0.00898755	0.00896401	0.00892979	0.00889465	0.0088798	0.0088957	0.00892165	0.00892323	0.00889412	0.00886445	0.00885591	0.00884622	0.00880524	0.00874634	0.00871454	0.00872938	0.00876578	0.00878348	0.00875807	0.00869101	0.00860846	0.00854478	0.00851384	0.00849985	0.00848773	0.00847823	0.00846363	0.00841193	0.00830144	0.00815729	0.00804122	0.00800497	0.00804196	0.00809898	0.00813023	0.00811955	0.00806925	0.00799684	0.00793059	0.00788461	0.00784012	0.00777131	0.0076799	0.00759578	0.00756261	0.0076232
iMC1c0p1b1t2	-0.0311111	-0.0311467	-0.0311922	-0.0312304	-0.0312624	-0.0313001	-0.0313383	-0.0313534	-0.0313361	-0.0313149	-0.031324	-0.0313633	-0.0314051	-0.0314323	-0.0314544	-0.0314845	-0.0315193	-0.0315473	-0.0315674	-0.0315937	-0.0316385	-0.0316917	-0.0317299	-0.0317463	-0.0317637	-0.031808	-0.0318704	-0.0319141	-0.0319227	-0.0319207	-0.0319396	-0.0319811	-0.0320243	-0.0320537	-0.0320708	-0.0320924	-0.0321369	-0.0322063	-0.0322802	-0.032331	-0.0323502	-0.0323557	-0.0323704	-0.0323982	-0.0324294	-0.0324539	-0.0324594	-0.0324291	-0.0323677
iMC1c0p1b1t3	-0.0313818	-0.0314721	-0.0315689	-0.031633	-0.0316497	-0.0316436	-0.0316446	-0.031656	-0.031666	-0.031672	-0.0316755	-0.0316716	-0.0316639	-0.0316719	-0.0317063	-0.0317507	-0.031785	-0.0318112	-0.0318454	-0.0318926	-0.031941	-0.0319757	-0.0319885	-0.0319847	-0.0319816	-0.0319979	-0.0320338	-0.0320714	-0.0321031	-0.0321428	-0.0322029	-0.0322758	-0.0323469	-0.0324066	-0.0324434	-0.0324458	-0.0324244	-0.0324131	-0.0324409	-0.0325069	-0.0325899	-0.0326726	-0.0327459	-0.0327961	-0.0328053	-0.0327698	-0.0327047	-0.0326352	-0.0325906
iMC1c0p1b2t1	-0.0431885	-0.0432293	-0.0432845	-0.0433381	-0.0433674	-0.0433747	-0.0433855	-0.0434149	-0.0434571	-0.0434991	-0.0435324	-0.0435516	-0.0435594	-0.043571	-0.0436102	-0.043691	-0.0438021	-0.0439082	-0.0439778	-0.0440074	-0.0440178	-0.0440314	-0.0440566	-0.044091	-0.0441283	-0.0441631	-0.0441966	-0.044239	-0.0443023	-0.0443836	-0.0444583	-0.0445059	-0.0445427	-0.0446076	-0.044707	-0.0447963	-0.0448385	-0.0448484	-0.0448594	-0.044881	-0.044908	-0.0449476	-0.0450139	-0.0450941	-0.0451531	-0.0451716	-0.0451603	-0.0451425	-0.0451417
iMC1c0p1b2t2	-0.0423831	-0.0424718	-0.0425449	-0.0425837	-0.0426088	-0.0426553	-0.0427243	-0.0427786	-0.0427862	-0.0427535	-0.042708	-0.042667	-0.0426339	-0.0426112	-0.0426103	-0.0426426	-0.0427059	-0.042781	-0.0428498	-0.0429116	-0.042978	-0.0430549	-0.0431319	-0.0431901	-0.0432216	-0.0432418	-0.0432773	-0.0433402	-0.0434176	-0.0434846	-0.0435224	-0.0435299	-0.0435263	-0.0435419	-0.0435984	-0.0436898	-0.0437864	-0.0438619	-0.0439099	-0.0439403	-0.0439693	-0.0440126	-0.0440794	-0.044158	-0.0442141	-0.0442238	-0.0441955	-0.0441533	-0.0441218
iMC1c0p1b2t3	-0.0328077	-0.0328333	-0.0328685	-0.032913	-0.0329718	-0.0330421	-0.0331022	-0.0331292	-0.0331279	-0.0331256	-0.0331387	-0.0331623	-0.0331918	-0.0332362	-0.0333042	-0.033387	-0.033457	-0.033489	-0.0334824	-0.0334666	-0.0334765	-0.0335217	-0.0335823	-0.0336307	-0.0336556	-0.0336698	-0.0336934	-0.0337319	-0.0337769	-0.0338249	-0.0338787	-0.0339391	-0.0340042	-0.0340748	-0.03415	-0.0342235	-0.0342873	-0.0343345	-0.0343632	-0.0343864	-0.0344261	-0.0344906	-0.0345647	-0.0346287	-0.0346727	-0.0346903	-0.0346748	-0.034627	-0.0345718
iMC1c0p4b1t1	0.000679209	0.000589409	0.000528784	0.000497399	0.000469074	0.000419503	0.000349524	0.000278545	0.000226199	0.000203278	0.000204988	0.000204858	0.000165495	7.63185e-05	-2.93537e-05	-0.000110623	-0.000160412	-0.000201139	-0.000254074	-0.000321437	-0.00039484	-0.000470042	-0.000548695	-0.000629505	-0.000703993	-0.0007671	-0.000832419	-0.000921184	-0.00103839	-0.00115949	-0.00125149	-0.00130517	-0.00133914	-0.0013765	-0.00142641	-0.00149054	-0.00156968	-0.00165824	-0.00174055	-0.0018101	-0.00188388	-0.00198449	-0.00211264	-0.00223735	-0.00231795	-0.00233396	-0.00229714	-0.00224523	-0.00223287
iMC1c0p4b1t2	0.0088044	0.00874433	0.00867957	0.00862444	0.00857702	0.00851709	0.00843336	0.00834115	0.00826162	0.00819839	0.00814898	0.00812321	0.00812677	0.00813685	0.0081163	0.00805288	0.00796544	0.0078732	0.00777571	0.00766836	0.00756129	0.00746785	0.00738566	0.00730347	0.00721955	0.00714494	0.00709132	0.00705585	0.00701602	0.00694583	0.00684589	0.00674337	0.00665749	0.00658258	0.00650766	0.00643246	0.00635557	0.00626564	0.00615963	0.00605803	0.0059847	0.00593347	0.00586986	0.00577513	0.00567546	0.00561149	0.00559783	0.00561635	0.00562272
iMC1c0p4b1t3	0.00419103	0.00419579	0.00420797	0.00418808	0.00412089	0.00402687	0.00394672	0.00390866	0.00390542	0.00390229	0.00387014	0.00380451	0.00372001	0.00363744	0.00357091	0.00351735	0.00346109	0.00339172	0.0033138	0.00323889	0.00317064	0.00310006	0.00301596	0.00292156	0.0028345	0.00276781	0.00271323	0.00264838	0.00255572	0.00243317	0.00229739	0.00217567	0.00209144	0.00205281	0.00204467	0.00202745	0.00196502	0.00185816	0.00174238	0.00165517	0.00160419	0.00156922	0.00152776	0.00147344	0.00141191	0.00134733	0.00128208	0.00122764	0.00119787
iMC1c0p4b2t1	0.0399337	0.039873	0.0398099	0.0397441	0.0396657	0.0395707	0.0394807	0.039428	0.0394129	0.0393941	0.0393399	0.0392685	0.0392183	0.0391907	0.0391434	0.0390444	0.0389141	0.0388012	0.0387321	0.0386928	0.0386584	0.0386186	0.0385733	0.0385188	0.0384503	0.038364	0.0382608	0.0381567	0.0380759	0.0380117	0.0379186	0.0377728	0.0376188	0.0375218	0.0374866	0.0374485	0.0373617	0.0372484	0.0371483	0.0370752	0.0370279	0.0369995	0.0369609	0.0368738	0.0367358	0.036578	0.0364285	0.036308	0.0362559
iMC1c0p4b2t2	0.0403527	0.0402507	0.0401556	0.0400841	0.0400368	0.0399955	0.0399465	0.0398945	0.0398494	0.0398111	0.0397732	0.0397337	0.0396949	0.0396547	0.0396029	0.0395261	0.0394202	0.0392965	0.0391746	0.0390696	0.0389841	0.0389079	0.0388298	0.0387465	0.0386621	0.0385789	0.0385006	0.0384396	0.038401	0.0383599	0.0382785	0.0381449	0.0379816	0.0378248	0.0377057	0.0376318	0.0375859	0.0375475	0.0375076	0.0374622	0.0374078	0.0373447	0.0372736	0.0371903	0.0370926	0.0369916	0.0369098	0.0368729	0.0368871
iMC1c0p4b2t3	0.0191574	0.0191028	0.0190454	0.0189872	0.0189293	0.0188671	0.0188007	0.0187404	0.018694	0.0186576	0.0186233	0.018589	0.0185555	0.018522	0.0184863	0.0184436	0.0183846	0.0182945	0.018167	0.0180196	0.0178897	0.0178044	0.0177604	0.0177367	0.0177144	0.017679	0.0176206	0.0175449	0.0174704	0.0174009	0.0173181	0.0172104	0.0170948	0.0170029	0.0169501	0.0169174	0.0168775	0.0168235	0.0167612	0.0166881	0.0165951	0.0164787	0.0163418	0.0161899	0.0160395	0.0159146	0.0158344	0.0158096	0.0158436
iMC1c1p0b1t1	0.040666	0.0406336	0.0405989	0.040546	0.0404712	0.040392	0.0403339	0.0403054	0.0402866	0.0402485	0.040189	0.0401394	0.0401348	0.040179	0.0402373	0.0402616	0.040227	0.0401494	0.0400634	0.0399847	0.0398999	0.0397983	0.0397021	0.0396509	0.0396573	0.039685	0.0396811	0.0396319	0.0395646	0.0395007	0.0394292	0.039339	0.0392491	0.0391925	0.0391748	0.0391629	0.0391309	0.039091	0.0390626	0.0390403	0.0390089	0.0389668	0.0389137	0.0388356	0.0387259	0.0386017	0.0384925	0.0384293	0.0384437
iMC1c1p0b1t2	0.0456212	0.0456029	0.0455414	0.0454612	0.0453996	0.0453616	0.0453318	0.0453045	0.0452825	0.0452606	0.0452332	0.0452027	0.0451743	0.0451478	0.0451194	0.0450866	0.0450508	0.0450167	0.0449858	0.0449501	0.0448996	0.0448336	0.0447602	0.0446858	0.0446113	0.0445388	0.0444853	0.044477	0.0445194	0.0445715	0.0445705	0.0444946	0.0443851	0.0443052	0.0442799	0.0442687	0.0442146	0.0441083	0.0439836	0.0438751	0.0437963	0.0437438	0.0437009	0.043644	0.0435682	0.0434923	0.0434388	0.0434224	0.0434481
iMC1c1p0b1t3	0.0915132	0.0914601	0.0914214	0.0913831	0.0913187	0.091217	0.0911057	0.0910354	0.0910275	0.091056	0.0910818	0.0910896	0.0910763	0.0910323	0.0909495	0.0908398	0.0907281	0.0906348	0.0905693	0.0905299	0.0905044	0.0904709	0.0904119	0.0903326	0.0902591	0.090205	0.0901542	0.0900901	0.0900247	0.0899713	0.0899083	0.0898075	0.0896809	0.0895729	0.0895069	0.0894579	0.0893931	0.0893121	0.0892299	0.0891536	0.089086	0.0890292	0.0889677	0.0888739	0.0887427	0.0885981	0.0884658	0.0883678	0.0883362
iMC1c1p0b2t1	0.213065	0.213031	0.213005	0.212983	0.212942	0.212857	0.212737	0.212623	0.212547	0.212518	0.212529	0.212566	0.212608	0.212621	0.212584	0.212496	0.212376	0.212255	0.212156	0.212065	0.211949	0.211797	0.211636	0.211506	0.211427	0.211392	0.211366	0.211325	0.211274	0.211206	0.211076	0.210858	0.210623	0.210492	0.210512	0.210574	0.210562	0.210487	0.210407	0.210328	0.210243	0.210192	0.210192	0.210159	0.209995	0.209705	0.209384	0.20916	0.209157
iMC1c1p0b2t2	0.253739	0.253698	0.253662	0.253615	0.253534	0.253419	0.253304	0.25322	0.253162	0.25311	0.253064	0.253048	0.253071	0.253102	0.253094	0.253042	0.252987	0.252959	0.252933	0.252861	0.252734	0.252579	0.252417	0.252257	0.252132	0.252074	0.252069	0.252065	0.252041	0.252	0.251905	0.251715	0.251475	0.251304	0.251271	0.251295	0.251255	0.251152	0.251058	0.251001	0.250958	0.250921	0.250874	0.250764	0.250549	0.250257	0.249962	0.249744	0.249697
iMC1c1p0b2t3	0.296579	0.296496	0.296488	0.29649	0.296423	0.296273	0.29611	0.296022	0.296029	0.296071	0.296072	0.296008	0.295911	0.295826	0.29577	0.295715	0.295623	0.295495	0.295383	0.295323	0.295286	0.295201	0.295033	0.294828	0.294679	0.294629	0.294633	0.294632	0.294609	0.294527	0.294303	0.293929	0.293559	0.293401	0.293491	0.293607	0.293539	0.293329	0.293129	0.293014	0.292994	0.293083	0.293218	0.293198	0.292882	0.292343	0.291781	0.291408	0.291408
iMC1c1p1b1t1	-0.0248237	-0.0248659	-0.0249081	-0.0249357	-0.024949	-0.0249646	-0.0249923	-0.0250235	-0.0250504	-0.0250788	-0.0251144	-0.0251494	-0.0251723	-0.0251835	-0.0251911	-0.025199	-0.0252029	-0.025199	-0.0251933	-0.0252002	-0.0252282	-0.0252716	-0.0253221	-0.0253772	-0.025435	-0.0254878	-0.0255264	-0.0255494	-0.0255651	-0.0255887	-0.0256331	-0.025697	-0.025764	-0.0258155	-0.0258458	-0.0258667	-0.0258916	-0.0259166	-0.0259253	-0.0259078	-0.0258743	-0.0258541	-0.0258797	-0.0259568	-0.0260533	-0.0261277	-0.026161	-0.0261596	-0.0261467
iMC1c1p1b1t2	-0.0324701	-0.0324969	-0.0325109	-0.0325327	-0.0325679	-0.0325999	-0.0326121	-0.0326018	-0.0325791	-0.0325578	-0.0325537	-0.0325807	-0.0326377	-0.0326996	-0.032735	-0.0327387	-0.0327356	-0.0327519	-0.0327864	-0.032818	-0.0328362	-0.0328539	-0.0328888	-0.0329419	-0.0329975	-0.0330379	-0.0330532	-0.0330484	-0.0330425	-0.0330593	-0.0331114	-0.0331928	-0.0332863	-0.0333661	-0.0334079	-0.0334138	-0.0334177	-0.0334496	-0.0335087	-0.0335734	-0.0336277	-0.0336738	-0.0337261	-0.0337899	-0.0338485	-0.0338763	-0.0338584	-0.033796	-0.0337095
iMC1c1p1b1t3	-0.0364738	-0.0365036	-0.0364858	-0.0364295	-0.0363729	-0.0363576	-0.036394	-0.0364569	-0.036512	-0.0365418	-0.0365522	-0.0365594	-0.0365767	-0.0366075	-0.0366458	-0.0366805	-0.0367027	-0.0367132	-0.036723	-0.0367436	-0.0367748	-0.0368072	-0.0368354	-0.0368573	-0.0368702	-0.0368724	-0.036879	-0.0369188	-0.0370094	-0.0371318	-0.037239	-0.0372998	-0.0373226	-0.0373321	-0.0373447	-0.0373663	-0.0373986	-0.0374329	-0.0374523	-0.0374522	-0.0374487	-0.0374625	-0.0375035	-0.0375667	-0.0376308	-0.0376645	-0.0376438	-0.0375695	-0.0374772
iMC1c1p1b2t1	-0.0128925	-0.0129127	-0.0129165	-0.0129036	-0.0129004	-0.0129427	-0.013037	-0.0131493	-0.0132369	-0.0132784	-0.0132725	-0.0132273	-0.0131627	-0.0131143	-0.0131174	-0.0131795	-0.0132776	-0.0133805	-0.01347	-0.0135391	-0.0135837	-0.0136043	-0.013608	-0.0135999	-0.0135793	-0.0135488	-0.013521	-0.0135112	-0.013533	-0.013597	-0.0136974	-0.0138022	-0.0138692	-0.0138769	-0.0138408	-0.0138031	-0.0137937	-0.0138089	-0.0138319	-0.0138563	-0.0138859	-0.0139217	-0.0139635	-0.0140183	-0.0140905	-0.0141718	-0.0142476	-0.0143024	-0.0143196
iMC1c1p1b2t2	-0.0179178	-0.0179347	-0.0179534	-0.0179728	-0.0180012	-0.0180469	-0.0181003	-0.0181367	-0.0181447	-0.0181431	-0.018161	-0.0182061	-0.0182588	-0.0182975	-0.0183177	-0.0183306	-0.0183469	-0.0183696	-0.018395	-0.0184172	-0.0184338	-0.0184468	-0.0184615	-0.0184808	-0.0185042	-0.0185299	-0.0185568	-0.0185886	-0.0186329	-0.0186924	-0.0187567	-0.0188112	-0.0188487	-0.0188642	-0.0188513	-0.0188179	-0.0187962	-0.0188197	-0.0188922	-0.0189829	-0.0190532	-0.0190882	-0.0191086	-0.0191437	-0.0191991	-0.019257	-0.0192948	-0.0192944	-0.0192508
iMC1c1p1b2t3	-0.0170554	-0.0171307	-0.0171797	-0.0172078	-0.0172295	-0.0172533	-0.0172763	-0.0172917	-0.0173031	-0.0173262	-0.0173697	-0.0174202	-0.0174506	-0.0174453	-0.0174099	-0.0173637	-0.0173281	-0.0173202	-0.0173438	-0.0173847	-0.0174218	-0.0174492	-0.0174745	-0.0175023	-0.0175294	-0.0175561	-0.0175882	-0.0176229	-0.0176529	-0.0176873	-0.0177467	-0.0178292	-0.0179015	-0.0179319	-0.017929	-0.0179383	-0.0179866	-0.0180482	-0.0180771	-0.0180539	-0.0180014	-0.0179632	-0.0179738	-0.0180396	-0.0181378	-0.018234	-0.0182956	-0.0182978	-0.0182377
iMC1c1p4b1t1	0.193613	0.193597	0.193595	0.193586	0.193532	0.193423	0.193304	0.193229	0.193209	0.1932	0.193157	0.19309	0.193046	0.193054	0.19309	0.193115	0.193117	0.193107	0.193084	0.19303	0.192929	0.192791	0.192649	0.19254	0.192496	0.192513	0.192552	0.192571	0.192553	0.192487	0.192363	0.192191	0.192019	0.191907	0.191874	0.191866	0.191827	0.191754	0.191676	0.191606	0.191549	0.191518	0.191498	0.191444	0.191326	0.19118	0.191074	0.191063	0.191178
iMC1c1p4b1t2	0.183421	0.183375	0.183338	0.183295	0.183229	0.18315	0.183095	0.183095	0.183138	0.18317	0.183149	0.183085	0.183015	0.182956	0.182896	0.182821	0.182741	0.182683	0.182663	0.182659	0.182632	0.182556	0.182444	0.182331	0.182248	0.182202	0.182186	0.18219	0.182205	0.182198	0.182125	0.181977	0.181809	0.181705	0.181687	0.181684	0.181626	0.181529	0.181442	0.181372	0.181301	0.181232	0.181169	0.181079	0.180934	0.180749	0.180573	0.180474	0.180519
iMC1c1p4b1t3	0.185162	0.185094	0.185039	0.18501	0.184992	0.184956	0.184897	0.184833	0.184779	0.184733	0.184695	0.184678	0.184681	0.184684	0.184658	0.184597	0.184504	0.184388	0.184262	0.18415	0.184066	0.184009	0.183979	0.183983	0.184015	0.18404	0.184017	0.183945	0.183857	0.183755	0.183601	0.183385	0.183171	0.183055	0.183061	0.183106	0.183096	0.183032	0.182959	0.182901	0.182859	0.182837	0.182817	0.182747	0.182596	0.182385	0.182169	0.182019	0.182013
iMC1c1p4b2t1	0.111046	0.110976	0.110945	0.110929	0.110914	0.110903	0.110901	0.110896	0.11088	0.110854	0.110827	0.110802	0.110781	0.110763	0.110745	0.110721	0.11069	0.110658	0.11063	0.110607	0.110576	0.110524	0.110449	0.110372	0.110313	0.110268	0.110215	0.110153	0.110107	0.110073	0.110006	0.109882	0.109752	0.10969	0.109709	0.109732	0.1097	0.109634	0.10958	0.109538	0.109493	0.109453	0.109425	0.109374	0.109263	0.109109	0.108963	0.108885	0.108917
iMC1c1p4b2t2	0.0884488	0.0883521	0.0882508	0.0881755	0.0881406	0.088125	0.088097	0.0880576	0.0880344	0.0880406	0.0880621	0.0880797	0.0880845	0.0880719	0.0880389	0.0879938	0.0879548	0.087936	0.0879337	0.087928	0.0878979	0.0878341	0.0877404	0.0876277	0.0875115	0.0874098	0.087343	0.0873287	0.0873632	0.087397	0.0873539	0.087205	0.087011	0.0868772	0.0868604	0.0869134	0.0869477	0.0869294	0.0868777	0.0868176	0.0867647	0.0867279	0.0866957	0.0866378	0.0865384	0.08641	0.0862806	0.0861963	0.086223
iMC1c1p4b2t3	0.119527	0.119474	0.119388	0.119284	0.119198	0.119144	0.119111	0.11909	0.119084	0.119095	0.119112	0.11912	0.119119	0.119121	0.119127	0.119125	0.119096	0.119035	0.118951	0.11886	0.118775	0.118698	0.118628	0.118569	0.118532	0.118517	0.118498	0.118458	0.118404	0.118348	0.118276	0.118168	0.118044	0.117952	0.117915	0.117893	0.117844	0.117778	0.117721	0.117675	0.117639	0.117627	0.117636	0.117612	0.117511	0.117342	0.117159	0.117025	0.117006
iMC2c0p0b1t1	-0.0154057	-0.015389	-0.0153367	-0.0152966	-0.0153069	-0.0153669	-0.0154342	-0.0154648	-0.0154563	-0.015443	-0.0154494	-0.0154644	-0.0154691	-0.0154723	-0.0155011	-0.0155634	-0.0156337	-0.015673	-0.0156659	-0.0156416	-0.0156523	-0.0157219	-0.0158157	-0.015873	-0.0158648	-0.0158219	-0.0157972	-0.0158131	-0.0158632	-0.0159482	-0.0160688	-0.0161975	-0.0162856	-0.0162984	-0.0162461	-0.0161808	-0.016147	-0.0161513	-0.0161885	-0.0162573	-0.016347	-0.0164372	-0.0165179	-0.016592	-0.0166535	-0.0166892	-0.0166919	-0.016653	-0.0165557
iMC2c0p0b1t2	-0.0171337	-0.0171856	-0.01722	-0.0172475	-0.0172853	-0.0173401	-0.0173943	-0.0174223	-0.0174199	-0.0174078	-0.0174086	-0.0174318	-0.0174752	-0.0175247	-0.0175607	-0.0175791	-0.0175949	-0.0176199	-0.0176463	-0.0176616	-0.0176722	-0.0176998	-0.017754	-0.0178188	-0.0178679	-0.0178869	-0.0178756	-0.0178386	-0.0177944	-0.017785	-0.0178416	-0.0179448	-0.0180429	-0.0181021	-0.0181283	-0.0181523	-0.0181898	-0.0182269	-0.0182445	-0.018242	-0.0182338	-0.0182405	-0.0182858	-0.0183804	-0.0184975	-0.018587	-0.0186123	-0.0185646	-0.0184627
iMC2c0p0b1t3	-0.0183233	-0.0183241	-0.0183369	-0.0183793	-0.0184632	-0.018572	-0.0186683	-0.0187247	-0.0187395	-0.0187223	-0.0186805	-0.0186277	-0.0185896	-0.0185879	-0.0186172	-0.018652	-0.018675	-0.0186927	-0.0187225	-0.0187719	-0.0188332	-0.018895	-0.0189459	-0.0189733	-0.0189726	-0.0189625	-0.0189737	-0.0190158	-0.0190764	-0.019149	-0.0192428	-0.0193634	-0.0194908	-0.019581	-0.0195949	-0.0195446	-0.019489	-0.0194684	-0.0194802	-0.0195017	-0.0195161	-0.0195268	-0.019559	-0.0196329	-0.0197319	-0.019819	-0.01987	-0.0198731	-0.0198136
iMC2c0p0b2t1	-0.00675372	-0.00676616	-0.00678563	-0.00679949	-0.00682406	-0.00688944	-0.0069891	-0.00706928	-0.00708665	-0.00705594	-0.00702604	-0.00702171	-0.0070267	-0.00701605	-0.00699043	-0.00697346	-0.00698462	-0.00702104	-0.00706297	-0.00709516	-0.00712067	-0.0071548	-0.00720689	-0.00727074	-0.00732923	-0.0073696	-0.00739556	-0.00741836	-0.00744498	-0.00748498	-0.00755626	-0.00766396	-0.00777987	-0.0078568	-0.00787404	-0.0078659	-0.0078746	-0.00789646	-0.00790607	-0.0078988	-0.0078869	-0.00788014	-0.00789438	-0.00795065	-0.00804367	-0.0081393	-0.00820362	-0.00821444	-0.00815581
iMC2c0p0b2t2	-0.0114988	-0.0115042	-0.0115418	-0.0115963	-0.011645	-0.0116742	-0.0116821	-0.0116765	-0.0116704	-0.0116751	-0.0116887	-0.0117003	-0.0117044	-0.0117098	-0.011729	-0.011766	-0.0118093	-0.0118381	-0.0118395	-0.0118234	-0.0118165	-0.0118409	-0.0119006	-0.011983	-0.0120673	-0.0121358	-0.0121782	-0.012187	-0.0121635	-0.0121422	-0.0121781	-0.012287	-0.0124169	-0.0124906	-0.0124793	-0.0124392	-0.0124409	-0.0124906	-0.012548	-0.0125862	-0.0126042	-0.0126079	-0.0126067	-0.0126279	-0.0126952	-0.0127985	-0.0128954	-0.0129331	-0.0128711
iMC2c0p0b2t3	0.000461637	0.00037911	0.00030779	0.000256942	0.000211773	0.000157519	0.000106637	8.71927e-05	0.000105395	0.000133722	0.000141386	0.00012572	0.000106145	9.41057e-05	7.47133e-05	2.57573e-05	-5.20277e-05	-0.000125684	-0.000156478	-0.000137588	-0.000103014	-9.55087e-05	-0.000123769	-0.000154615	-0.000149543	-0.000111658	-8.96597e-05	-0.000119473	-0.000182095	-0.000240362	-0.00029531	-0.000372029	-0.000464508	-0.000528839	-0.000538818	-0.000532872	-0.000566378	-0.000639172	-0.000708697	-0.000740432	-0.000724565	-0.000673858	-0.000632658	-0.000655456	-0.000750148	-0.000873032	-0.000975168	-0.00102166	-0.00098178
iMC2c0p1b1t1	-0.0452896	-0.0452567	-0.0452441	-0.045263	-0.0452985	-0.0453319	-0.0453499	-0.0453418	-0.0453046	-0.0452538	-0.0452159	-0.0452102	-0.0452365	-0.0452775	-0.0453109	-0.0453233	-0.0453165	-0.045302	-0.0452899	-0.0452828	-0.0452834	-0.0452989	-0.045331	-0.0453661	-0.0453879	-0.0453979	-0.0454123	-0.0454379	-0.0454643	-0.0454845	-0.0455029	-0.0455228	-0.0455404	-0.0455536	-0.045564	-0.045567	-0.0455525	-0.0455199	-0.0454843	-0.0454656	-0.0454767	-0.0455206	-0.0455932	-0.0456775	-0.0457454	-0.0457732	-0.0457537	-0.0456938	-0.0456103
iMC2c0p1b1t2	-0.0428178	-0.0427928	-0.0427745	-0.0427795	-0.0428122	-0.0428582	-0.0428942	-0.042907	-0.0429039	-0.0429012	-0.0429012	-0.0428916	-0.0428694	-0.0428516	-0.042855	-0.0428765	-0.0429019	-0.0429275	-0.0429615	-0.0430085	-0.0430572	-0.0430878	-0.0430918	-0.0430778	-0.0430596	-0.0430423	-0.0430226	-0.0430019	-0.0429937	-0.0430138	-0.0430641	-0.0431286	-0.0431852	-0.043221	-0.043238	-0.0432497	-0.0432728	-0.0433159	-0.0433729	-0.0434191	-0.0434259	-0.043387	-0.0433298	-0.0432877	-0.0432707	-0.0432703	-0.0432806	-0.0433001	-0.0433221
iMC2c0p1b1t3	-0.0414536	-0.0414385	-0.0414142	-0.041398	-0.0414045	-0.0414295	-0.0414581	-0.0414799	-0.0414936	-0.0415023	-0.0415113	-0.0415195	-0.041519	-0.0415086	-0.0415051	-0.0415258	-0.0415667	-0.0416062	-0.041631	-0.0416428	-0.0416438	-0.0416311	-0.0416035	-0.0415686	-0.0415409	-0.0415393	-0.0415762	-0.0416415	-0.0417054	-0.0417432	-0.0417513	-0.0417389	-0.0417137	-0.0416828	-0.0416572	-0.0416448	-0.0416469	-0.0416666	-0.0417097	-0.0417675	-0.041815	-0.0418325	-0.0418284	-0.0418268	-0.0418382	-0.0418559	-0.0418692	-0.0418698	-0.0418563
iMC2c0p1b2t1	-0.0457779	-0.0458306	-0.0458779	-0.0459116	-0.0459248	-0.0459137	-0.0458781	-0.0458247	-0.0457707	-0.0457354	-0.045726	-0.0457339	-0.0457477	-0.0457619	-0.045776	-0.0457878	-0.0457924	-0.0457897	-0.0457887	-0.0458004	-0.0458267	-0.0458589	-0.0458843	-0.0458912	-0.0458741	-0.0458421	-0.0458153	-0.0458035	-0.045802	-0.0458108	-0.0458455	-0.0459146	-0.0459964	-0.0460488	-0.0460419	-0.0459902	-0.0459385	-0.0459156	-0.0459171	-0.0459223	-0.0459203	-0.0459168	-0.0459259	-0.0459533	-0.0459898	-0.0460179	-0.04602	-0.0459839	-0.0459098
iMC2c0p1b2t2	-0.0458765	-0.0458862	-0.0459052	-0.0459476	-0.0460151	-0.0460773	-0.0460871	-0.0460277	-0.0459364	-0.0458695	-0.0458526	-0.045872	-0.045904	-0.0459362	-0.0459693	-0.0460088	-0.0460549	-0.0460937	-0.0461036	-0.0460755	-0.0460258	-0.045986	-0.0459785	-0.0460016	-0.0460311	-0.0460381	-0.0460109	-0.0459664	-0.0459391	-0.0459575	-0.0460244	-0.0461167	-0.0461987	-0.0462392	-0.0462284	-0.0461862	-0.0461444	-0.0461189	-0.0461081	-0.0461035	-0.0460979	-0.0460911	-0.0460926	-0.0461119	-0.0461478	-0.0461925	-0.0462367	-0.0462611	-0.046238
iMC2c0p1b2t3	-0.0477392	-0.0477415	-0.0477363	-0.0477468	-0.0477796	-0.0478182	-0.0478421	-0.0478472	-0.0478453	-0.0478476	-0.047854	-0.0478582	-0.0478612	-0.0478694	-0.047884	-0.047902	-0.047923	-0.0479455	-0.0479585	-0.0479507	-0.0479281	-0.0479086	-0.0479024	-0.0479077	-0.0479257	-0.0479606	-0.0480038	-0.0480356	-0.0480509	-0.0480648	-0.0480861	-0.0481029	-0.0481015	-0.0480844	-0.0480622	-0.0480371	-0.0480066	-0.0479765	-0.0479588	-0.0479548	-0.047955	-0.047958	-0.0479802	-0.0480327	-0.0481017	-0.0481596	-0.0481857	-0.0481678	-0.0481045
iMC2c0p4b1t1	0.00949412	0.00948216	0.00945078	0.00940293	0.00935296	0.00931339	0.00929223	0.00929665	0.00932939	0.00937875	0.00941766	0.00941676	0.00936137	0.00926539	0.00916439	0.00908994	0.00904602	0.00901372	0.00897537	0.00893098	0.00889282	0.00886976	0.00885713	0.0088389	0.00880052	0.00874124	0.00868163	0.00864807	0.00864744	0.00865766	0.00864899	0.00860775	0.00853456	0.00843547	0.00832782	0.008243	0.00820538	0.00821163	0.00823777	0.00825701	0.00824804	0.00819398	0.00809251	0.00797243	0.007879	0.00783638	0.00783667	0.00785912	0.00788709
iMC2c0p4b1t2	0.0131071	0.013098	0.0131101	0.0131361	0.0131492	0.013124	0.0130655	0.0130061	0.0129727	0.0129652	0.012966	0.0129575	0.0129299	0.0128818	0.0128213	0.0127602	0.0127055	0.0126543	0.0126021	0.0125509	0.0125084	0.0124805	0.0124649	0.0124526	0.0124303	0.0123851	0.0123221	0.0122667	0.012239	0.0122288	0.0122115	0.0121792	0.0121419	0.0121079	0.0120805	0.0120635	0.0120559	0.0120402	0.0119915	0.0119007	0.011788	0.0116866	0.0116125	0.0115593	0.0115223	0.0115075	0.0115196	0.0115484	0.011572
iMC2c0p4b1t3	0.0137176	0.0136734	0.0136425	0.0136143	0.0135625	0.0134861	0.0134186	0.0133872	0.0133812	0.0133747	0.0133585	0.0133394	0.0133216	0.013301	0.0132694	0.0132196	0.0131555	0.0130994	0.0130727	0.0130722	0.0130737	0.0130613	0.0130411	0.0130284	0.0130235	0.0130059	0.0129567	0.0128877	0.0128297	0.012793	0.0127569	0.0127017	0.012633	0.0125684	0.0125156	0.0124683	0.0124214	0.012383	0.0123646	0.0123643	0.0123625	0.0123357	0.0122688	0.0121654	0.0120506	0.0119601	0.0119186	0.0119266	0.0119579
iMC2c0p4b2t1	0.0105593	0.010539	0.010515	0.0104781	0.0104236	0.010358	0.010296	0.0102524	0.010228	0.0102102	0.0101929	0.0101854	0.0101913	0.0101918	0.0101619	0.0101009	0.0100378	0.0100078	0.0100223	0.010056	0.0100692	0.0100479	0.0100099	0.00997362	0.00993473	0.00988044	0.00981888	0.00977299	0.0097498	0.00973008	0.00969606	0.00965427	0.00962166	0.00959962	0.00957035	0.00952153	0.00946517	0.00942171	0.00939533	0.00937716	0.00936314	0.00935394	0.00933487	0.00928171	0.00919699	0.00911617	0.0090739	0.00907903	0.0091163
iMC2c0p4b2t2	0.0106669	0.0106224	0.0106	0.010578	0.0105399	0.0104937	0.010458	0.0104412	0.0104402	0.0104473	0.0104537	0.0104512	0.010431	0.0103861	0.0103199	0.0102521	0.0102073	0.0101936	0.0101976	0.0102002	0.0101934	0.0101771	0.010149	0.0101081	0.0100625	0.0100203	0.00997894	0.00993558	0.00989869	0.00987149	0.0098363	0.00977829	0.00971523	0.00968272	0.00969347	0.00972547	0.00975293	0.00976349	0.00974811	0.00970064	0.00963066	0.00955878	0.00949504	0.00943774	0.00938766	0.00935142	0.00933209	0.00932651	0.00933011
iMC2c0p4b2t3	0.00781574	0.00782591	0.00783443	0.00782839	0.00780928	0.00778235	0.00775217	0.00772508	0.00770469	0.00768975	0.00767492	0.00765368	0.00761846	0.00756546	0.00750345	0.00745284	0.00742519	0.0074081	0.00737429	0.00731287	0.00724551	0.00720347	0.00719339	0.00719734	0.00719774	0.00718913	0.00716976	0.00713792	0.00709426	0.00703914	0.00697372	0.00691188	0.00687921	0.00688829	0.00691348	0.00690841	0.00685699	0.00678636	0.00673175	0.00670423	0.00669108	0.00667726	0.00665699	0.00662689	0.00657859	0.00650632	0.00642038	0.0063511	0.00633172
iMC2c1p0b1t1	0.0270461	0.0270075	0.0269745	0.0269441	0.0269144	0.026872	0.0268041	0.0267206	0.0266472	0.0266016	0.0265885	0.0266059	0.0266432	0.0266743	0.0266665	0.0266073	0.0265215	0.026452	0.0264196	0.0264051	0.0263744	0.0263154	0.0262434	0.0261804	0.0261355	0.0261012	0.0260646	0.0260248	0.0259852	0.0259305	0.0258384	0.0257164	0.0256081	0.025559	0.0255752	0.0256103	0.0256116	0.0255659	0.0254852	0.0253855	0.0252873	0.0252089	0.0251409	0.0250516	0.0249339	0.0248177	0.0247409	0.0247382	0.0248394
iMC2c1p0b1t2	0.0266791	0.0266421	0.0265951	0.0265375	0.026461	0.0263677	0.0262851	0.0262447	0.0262443	0.0262538	0.0262551	0.0262531	0.0262447	0.0262108	0.0261461	0.026079	0.0260407	0.0260308	0.026018	0.0259727	0.025893	0.0257995	0.0257139	0.0256502	0.0256145	0.025599	0.0255825	0.0255473	0.0254879	0.025403	0.0252949	0.0251779	0.0250734	0.0249984	0.0249532	0.0249198	0.0248805	0.0248401	0.0248149	0.0248063	0.0247966	0.0247649	0.0246962	0.0245901	0.02447	0.0243731	0.0243297	0.0243575	0.0244565
iMC2c1p0b1t3	0.0263745	0.0263477	0.0262931	0.0262309	0.0261749	0.0261144	0.0260477	0.0260027	0.0260042	0.0260391	0.0260731	0.0260876	0.0260812	0.0260493	0.0259811	0.0258782	0.0257627	0.0256665	0.0256133	0.0256028	0.0256044	0.0255829	0.0255365	0.0255008	0.0255029	0.0255205	0.0255058	0.0254466	0.0253676	0.0252769	0.0251538	0.024994	0.0248402	0.0247559	0.024762	0.0247974	0.0247844	0.0247151	0.0246324	0.0245684	0.0245332	0.0245244	0.0245092	0.0244344	0.0242944	0.0241459	0.0240529	0.0240524	0.0241544
iMC2c1p0b2t1	0.0361013	0.0360561	0.0360097	0.0359797	0.0359649	0.0359477	0.0359285	0.0359257	0.0359342	0.0359154	0.0358487	0.0357656	0.0357132	0.035704	0.0357136	0.0357147	0.0356949	0.0356532	0.0355958	0.0355337	0.035478	0.0354338	0.0354028	0.0353846	0.0353719	0.035346	0.0352919	0.03522	0.0351515	0.0350781	0.0349622	0.0347933	0.0346207	0.0345203	0.034525	0.0345855	0.0346316	0.0346492	0.0346559	0.034656	0.0346424	0.0346141	0.0345591	0.034453	0.0342987	0.0341402	0.0340313	0.0340137	0.0341082
iMC2c1p0b2t2	0.0223476	0.0222893	0.0222389	0.0221885	0.0221149	0.0220069	0.0218932	0.0218286	0.0218381	0.0218864	0.0219156	0.0219049	0.021877	0.0218551	0.0218337	0.0217996	0.0217608	0.0217382	0.0217362	0.0217341	0.0217065	0.0216467	0.0215671	0.0214901	0.0214338	0.0213922	0.0213416	0.0212764	0.0212169	0.0211681	0.0210971	0.0209816	0.0208573	0.0207939	0.0208187	0.0208634	0.020837	0.0207299	0.0206045	0.0205205	0.0204923	0.0204949	0.0204791	0.0204024	0.0202719	0.0201384	0.0200546	0.0200549	0.0201488
iMC2c1p0b2t3	0.0373606	0.0373047	0.037268	0.0372356	0.0371785	0.0370917	0.0370112	0.0369796	0.0369987	0.03703	0.0370371	0.0370146	0.0369799	0.0369492	0.036919	0.0368669	0.0367805	0.0366837	0.0366153	0.0365849	0.0365635	0.0365217	0.0364636	0.0364185	0.0364113	0.036434	0.0364473	0.0364231	0.0363706	0.0363014	0.0362036	0.0360736	0.0359546	0.0359124	0.0359649	0.0360441	0.0360712	0.0360362	0.0359695	0.0358913	0.0358101	0.035738	0.0356736	0.0355913	0.0354757	0.035348	0.0352543	0.0352478	0.0353677
iMC2c1p1b1t1	-0.0611375	-0.0611477	-0.0611408	-0.0611303	-0.0611309	-0.0611342	-0.0611217	-0.0610959	-0.0610798	-0.0610903	-0.0611244	-0.061172	-0.0612234	-0.0612668	-0.0612848	-0.0612678	-0.0612263	-0.061187	-0.0611727	-0.0611842	-0.0612056	-0.0612268	-0.0612504	-0.0612768	-0.0612973	-0.0613081	-0.0613172	-0.0613301	-0.0613428	-0.0613583	-0.0613914	-0.061446	-0.0615	-0.0615229	-0.061507	-0.0614767	-0.0614604	-0.0614617	-0.0614671	-0.0614695	-0.0614767	-0.0615011	-0.0615435	-0.0615899	-0.0616216	-0.0616284	-0.0616084	-0.0615624	-0.0615007
iMC2c1p1b1t2	-0.0598451	-0.0598152	-0.0598187	-0.0598492	-0.0598883	-0.0599272	-0.0599633	-0.0599852	-0.0599777	-0.0599402	-0.0598903	-0.0598521	-0.0598377	-0.0598432	-0.0598578	-0.0598762	-0.0598978	-0.059917	-0.0599283	-0.0599417	-0.0599788	-0.0600464	-0.0601212	-0.0601695	-0.0601792	-0.0601652	-0.0601482	-0.0601373	-0.0601378	-0.0601557	-0.0601854	-0.0602074	-0.0602109	-0.0602045	-0.0602029	-0.060212	-0.0602338	-0.060272	-0.0603206	-0.0603603	-0.0603768	-0.0603759	-0.0603761	-0.0603858	-0.0603931	-0.0603793	-0.0603356	-0.0602696	-0.0602022
iMC2c1p1b1t3	-0.058843	-0.0588424	-0.0588389	-0.0588365	-0.0588435	-0.058871	-0.0589161	-0.0589545	-0.058962	-0.0589409	-0.0589184	-0.0589193	-0.0589406	-0.0589591	-0.0589573	-0.0589391	-0.058918	-0.0589028	-0.0588998	-0.0589118	-0.0589261	-0.0589196	-0.0588858	-0.058846	-0.058828	-0.0588398	-0.0588698	-0.0589056	-0.058946	-0.0589925	-0.0590402	-0.0590842	-0.0591308	-0.0591864	-0.0592336	-0.0592386	-0.0591941	-0.0591331	-0.059095	-0.0590944	-0.0591242	-0.0591701	-0.0592137	-0.0592339	-0.0592195	-0.0591803	-0.0591376	-0.0591062	-0.0590856
iMC2c1p1b2t1	-0.0534814	-0.0535278	-0.0535607	-0.0535706	-0.0535606	-0.0535435	-0.0535269	-0.0535078	-0.0534876	-0.0534738	-0.0534655	-0.0534519	-0.0534351	-0.053439	-0.0534795	-0.053536	-0.0535673	-0.0535556	-0.0535249	-0.0535137	-0.0535328	-0.0535618	-0.0535775	-0.0535731	-0.0535511	-0.0535186	-0.0534929	-0.0534973	-0.0535389	-0.0535971	-0.0536412	-0.0536572	-0.0536503	-0.0536308	-0.0536072	-0.0535942	-0.053611	-0.0536605	-0.0537177	-0.0537495	-0.0537468	-0.0537302	-0.0537258	-0.0537374	-0.0537486	-0.0537396	-0.0537013	-0.0536407	-0.053585
iMC2c1p1b2t2	-0.0549019	-0.0548762	-0.0548528	-0.0548472	-0.054869	-0.0549065	-0.0549366	-0.0549487	-0.054954	-0.0549651	-0.0549769	-0.0549761	-0.0549624	-0.0549501	-0.0549503	-0.0549626	-0.054985	-0.055016	-0.0550467	-0.0550574	-0.0550358	-0.0549951	-0.0549661	-0.0549653	-0.0549794	-0.054985	-0.0549749	-0.054962	-0.054962	-0.0549834	-0.0550271	-0.0550845	-0.055138	-0.0551698	-0.0551762	-0.0551708	-0.0551711	-0.0551803	-0.0551915	-0.0551984	-0.0551962	-0.0551775	-0.0551371	-0.055085	-0.0550451	-0.055036	-0.0550536	-0.0550695	-0.0550581
iMC2c1p1b2t3	-0.0566485	-0.0566063	-0.0565833	-0.0565931	-0.0566334	-0.0566811	-0.0567068	-0.0566989	-0.0566713	-0.0566473	-0.0566395	-0.0566467	-0.0566612	-0.0566744	-0.0566809	-0.0566853	-0.0566995	-0.0567296	-0.0567641	-0.0567829	-0.056777	-0.0567554	-0.0567341	-0.0567233	-0.0567286	-0.0567538	-0.0567948	-0.0568332	-0.056849	-0.0568411	-0.0568313	-0.056842	-0.0568753	-0.0569138	-0.0569383	-0.0569464	-0.0569482	-0.0569465	-0.0569355	-0.0569165	-0.0569019	-0.0569061	-0.0569337	-0.056976	-0.0570144	-0.0570326	-0.0570266	-0.0570029	-0.0569682
iMC2c1p4b1t1	-0.0511986	-0.0512293	-0.0512296	-0.0511866	-0.0511272	-0.0510961	-0.0511095	-0.0511442	-0.0511693	-0.0511722	-0.0511549	-0.0511259	-0.0510983	-0.0510874	-0.0511033	-0.0511467	-0.0512064	-0.0512615	-0.0512938	-0.0512995	-0.0512882	-0.051275	-0.0512741	-0.0512912	-0.051315	-0.0513296	-0.0513337	-0.0513424	-0.051365	-0.0513966	-0.0514259	-0.0514473	-0.0514617	-0.0514744	-0.0514947	-0.0515283	-0.0515718	-0.0516161	-0.0516501	-0.0516631	-0.0516509	-0.0516271	-0.0516163	-0.0516244	-0.0516273	-0.0516036	-0.0515598	-0.0515214	-0.0515126
iMC2c1p4b1t2	-0.049654	-0.0496474	-0.0496462	-0.049643	-0.0496442	-0.0496564	-0.0496743	-0.049686	-0.0496853	-0.0496744	-0.0496596	-0.0496469	-0.0496405	-0.0496432	-0.0496572	-0.0496804	-0.0497055	-0.0497291	-0.0497586	-0.0498002	-0.0498446	-0.0498746	-0.0498857	-0.0498876	-0.049892	-0.0499019	-0.0499071	-0.049897	-0.0498797	-0.04988	-0.0499062	-0.0499357	-0.0499414	-0.0499215	-0.049898	-0.049897	-0.0499286	-0.0499845	-0.0500467	-0.0500964	-0.0501212	-0.0501237	-0.0501252	-0.0501516	-0.0502048	-0.0502598	-0.0502861	-0.0502644	-0.0501975
iMC2c1p4b1t3	-0.0487239	-0.0487175	-0.0486815	-0.0486268	-0.0485834	-0.048576	-0.0486026	-0.048638	-0.04866	-0.0486657	-0.0486673	-0.0486787	-0.0487053	-0.0487408	-0.0487722	-0.0487916	-0.0487995	-0.0488014	-0.0488053	-0.0488168	-0.048832	-0.048836	-0.048817	-0.0487784	-0.0487394	-0.0487235	-0.0487433	-0.0487893	-0.0488361	-0.0488632	-0.0488724	-0.0488832	-0.0489149	-0.0489702	-0.049032	-0.0490771	-0.0491003	-0.0491194	-0.0491518	-0.0491939	-0.0492198	-0.0492106	-0.049184	-0.0491816	-0.0492202	-0.0492748	-0.049307	-0.0492938	-0.0492418
iMC2c1p4b2t1	-0.0410661	-0.0410667	-0.0410754	-0.0411003	-0.0411314	-0.0411499	-0.0411509	-0.0411477	-0.0411564	-0.0411763	-0.0411874	-0.0411719	-0.041139	-0.0411235	-0.0411521	-0.0412152	-0.0412745	-0.0412962	-0.0412757	-0.041236	-0.0412092	-0.0412147	-0.0412498	-0.0412942	-0.0413256	-0.0413355	-0.0413329	-0.0413318	-0.0413412	-0.0413647	-0.0414033	-0.0414562	-0.0415213	-0.041588	-0.0416343	-0.041646	-0.0416415	-0.0416509	-0.0416797	-0.0417042	-0.0417074	-0.041702	-0.0417132	-0.041744	-0.0417713	-0.0417711	-0.041736	-0.0416753	-0.0416146
iMC2c1p4b2t2	-0.0582496	-0.0582426	-0.0582315	-0.0582319	-0.0582592	-0.058308	-0.0583538	-0.0583759	-0.0583764	-0.0583713	-0.0583673	-0.0583568	-0.0583376	-0.058323	-0.0583248	-0.0583371	-0.0583473	-0.0583529	-0.0583587	-0.0583663	-0.0583749	-0.0583862	-0.0584012	-0.0584143	-0.058418	-0.0584116	-0.058402	-0.0583999	-0.0584093	-0.0584226	-0.05843	-0.0584373	-0.0584651	-0.0585262	-0.0585996	-0.0586433	-0.0586387	-0.0586054	-0.0585696	-0.0585393	-0.0585152	-0.0585091	-0.0585331	-0.0585759	-0.0586147	-0.05864	-0.058652	-0.0586415	-0.058598
iMC2c1p4b2t3	-0.0619367	-0.0619252	-0.0619192	-0.0619145	-0.0619078	-0.0619107	-0.0619348	-0.0619677	-0.0619786	-0.0619514	-0.0619008	-0.0618591	-0.061855	-0.0618952	-0.0619568	-0.0620032	-0.0620142	-0.0620011	-0.0619911	-0.0619968	-0.0620062	-0.0620034	-0.0619895	-0.0619758	-0.0619723	-0.0619848	-0.0620152	-0.0620547	-0.0620863	-0.062103	-0.0621123	-0.0621172	-0.0621099	-0.0620912	-0.0620823	-0.0621034	-0.0621456	-0.0621825	-0.0621994	-0.0621986	-0.0621864	-0.0621696	-0.0621612	-0.0621706	-0.0621856	-0.0621812	-0.0621413	-0.0620709	-0.0619939
iMR1c0p0b1t1	0.0403849	0.0403436	0.0402845	0.0402279	0.0401709	0.0400965	0.0400113	0.0399492	0.0399313	0.0399431	0.0399598	0.0399781	0.0400065	0.0400344	0.0400252	0.0399497	0.0398211	0.0396861	0.0395805	0.0395061	0.0394488	0.0393993	0.0393528	0.039305	0.0392579	0.0392133	0.0391637	0.0391019	0.0390272	0.0389355	0.0388173	0.0386812	0.0385629	0.038501	0.038496	0.0384996	0.0384669	0.038403	0.0383381	0.0382885	0.0382529	0.0382221	0.0381729	0.0380803	0.0379507	0.0378242	0.0377427	0.0377377	0.0378229
iMR1c0p0b1t2	0.0281915	0.02816	0.0281275	0.0280922	0.028053	0.0280087	0.0279675	0.0279385	0.0279127	0.0278699	0.0278083	0.0277506	0.0277144	0.0276954	0.027682	0.0276694	0.0276568	0.0276365	0.0275921	0.027513	0.0274117	0.027318	0.0272503	0.0272029	0.0271623	0.0271239	0.0270909	0.0270633	0.0270282	0.0269604	0.0268412	0.0266849	0.0265393	0.0264572	0.0264517	0.0264714	0.026456	0.0264062	0.0263627	0.0263432	0.0263233	0.0262688	0.0261677	0.0260376	0.0259114	0.0258139	0.0257557	0.025745	0.0257884
iMR1c0p0b1t3	0.0329192	0.0328449	0.0328051	0.0327899	0.0327691	0.0327164	0.0326344	0.0325534	0.0325024	0.032484	0.0324829	0.0324876	0.0324898	0.0324723	0.0324178	0.0323291	0.0322341	0.0321648	0.0321299	0.0321081	0.0320699	0.0320023	0.031916	0.0318349	0.0317808	0.0317526	0.0317228	0.0316692	0.0315976	0.0315235	0.0314435	0.0313397	0.0312119	0.0310908	0.0310196	0.0310084	0.031019	0.0310106	0.0309696	0.0309035	0.0308272	0.0307562	0.0306941	0.0306288	0.0305481	0.0304524	0.0303564	0.0302999	0.0303423
iMR1c0p0b2t1	0.0679255	0.0679076	0.0678875	0.0678504	0.0677835	0.0676891	0.0675979	0.0675451	0.0675326	0.0675274	0.0675063	0.0674808	0.0674698	0.0674659	0.0674383	0.0673652	0.0672594	0.0671608	0.0671069	0.0671008	0.0671099	0.0670938	0.0670362	0.066951	0.0668622	0.0667783	0.0666947	0.0666159	0.0665513	0.0664849	0.0663818	0.0662355	0.0660845	0.0659783	0.0659335	0.0659142	0.0658781	0.0658248	0.0657767	0.0657437	0.065729	0.0657417	0.0657623	0.0657229	0.065573	0.0653394	0.0651015	0.0649499	0.0649582
iMR1c0p0b2t2	0.0668152	0.0667535	0.0666621	0.0665758	0.0665092	0.0664411	0.066351	0.0662574	0.0661922	0.0661554	0.0661265	0.0661088	0.0661266	0.0661725	0.0661925	0.0661392	0.0660259	0.0659089	0.0658285	0.065778	0.0657289	0.0656698	0.0656156	0.0655843	0.0655722	0.0655482	0.0654853	0.0653961	0.0653127	0.0652301	0.0651041	0.0649173	0.0647194	0.0645982	0.0646086	0.0647052	0.0647795	0.0647679	0.0646794	0.0645571	0.0644453	0.0643721	0.0643226	0.0642412	0.0640959	0.0639179	0.063775	0.0637371	0.0638543
iMR1c0p0b2t3	0.0476569	0.0476021	0.0475692	0.0475292	0.0474496	0.0473354	0.0472305	0.0471688	0.0471379	0.0471049	0.0470663	0.0470471	0.0470577	0.0470748	0.047071	0.0470404	0.0469926	0.0469328	0.0468601	0.0467765	0.0466911	0.0466118	0.0465438	0.046492	0.04646	0.0464358	0.046398	0.0463403	0.0462741	0.0462002	0.0460997	0.0459666	0.0458323	0.0457453	0.045721	0.0457102	0.0456595	0.0455823	0.0455303	0.0455261	0.0455489	0.0455659	0.0455393	0.0454334	0.0452539	0.0450538	0.0448951	0.0448242	0.0448692
iMR1c0p1b1t1	-0.00864193	-0.00868127	-0.00869608	-0.00869903	-0.00870978	-0.00873769	-0.00877874	-0.00882734	-0.00888203	-0.00893493	-0.00896815	-0.00896962	-0.00895177	-0.00894502	-0.00897438	-0.00903965	-0.00911869	-0.00918844	-0.00924222	-0.0092857	-0.00932158	-0.00934595	-0.0093568	-0.009361	-0.00937823	-0.00943325	-0.00952929	-0.00963619	-0.00972196	-0.00978853	-0.00985676	-0.00992928	-0.00998564	-0.0100065	-0.00999763	-0.00999606	-0.0100396	-0.0101275	-0.010225	-0.0103057	-0.0103767	-0.0104584	-0.010553	-0.010642	-0.0107055	-0.0107368	-0.0107374	-0.0107068	-0.0106492
iMR1c0p1b1t2	-0.0080119	-0.00804646	-0.00806404	-0.00807812	-0.00809606	-0.00812142	-0.00815851	-0.00820743	-0.00825874	-0.00829699	-0.0083104	-0.00830308	-0.00829643	-0.00831253	-0.00835423	-0.00840648	-0.00845762	-0.00851184	-0.00857961	-0.00865929	-0.00873754	-0.0088037	-0.00885403	-0.00888487	-0.00889846	-0.00891895	-0.00897662	-0.00907149	-0.00916644	-0.00922651	-0.00925063	-0.00926518	-0.00929401	-0.00934357	-0.00940939	-0.00948654	-0.00956945	-0.00964612	-0.00970789	-0.00976241	-0.00982204	-0.0098851	-0.0099443	-0.00999773	-0.0100412	-0.0100694	-0.0100875	-0.0101075	-0.0101328
iMR1c0p1b1t3	-0.00943462	-0.00946187	-0.00949809	-0.0095422	-0.00959781	-0.00966541	-0.00973158	-0.00977714	-0.00979855	-0.00980948	-0.00981956	-0.00982492	-0.00982386	-0.00982933	-0.00985747	-0.00990974	-0.00997107	-0.0100236	-0.0100567	-0.0100705	-0.0100746	-0.0100883	-0.0101303	-0.0102002	-0.0102767	-0.010339	-0.0103874	-0.0104367	-0.0104974	-0.0105687	-0.0106428	-0.0107146	-0.0107816	-0.0108357	-0.010864	-0.0108734	-0.0108935	-0.0109459	-0.0110237	-0.0111063	-0.0111779	-0.0112301	-0.0112663	-0.0113078	-0.0113702	-0.0114425	-0.0114972	-0.0115193	-0.0115204
iMR1c0p1b2t1	-0.00546515	-0.00554469	-0.00563045	-0.00570394	-0.00575013	-0.00576719	-0.00576627	-0.00576336	-0.00577036	-0.00578788	-0.00580597	-0.00581511	-0.00581863	-0.0058311	-0.00586399	-0.00591246	-0.00595868	-0.0059883	-0.00600433	-0.00602409	-0.00605804	-0.00609827	-0.00612635	-0.00613105	-0.00611721	-0.00610466	-0.00611772	-0.00616351	-0.00622415	-0.00627804	-0.00632666	-0.00639125	-0.00647675	-0.00655146	-0.00657472	-0.00654922	-0.00652566	-0.00654601	-0.00660863	-0.00668572	-0.00675321	-0.00680082	-0.00683038	-0.00685301	-0.00687996	-0.00691273	-0.00694524	-0.00697107	-0.00698472
iMR1c0p1b2t2	-0.00695354	-0.0069676	-0.00699027	-0.0070321	-0.00709368	-0.00716243	-0.00721341	-0.00722161	-0.00719004	-0.00715673	-0.00715627	-0.00718392	-0.0072101	-0.00722262	-0.007235	-0.00726127	-0.00729925	-0.00733891	-0.00737423	-0.00740732	-0.00744391	-0.00748772	-0.00753632	-0.00758094	-0.00761085	-0.00762138	-0.00762072	-0.00762754	-0.00765801	-0.00771416	-0.00778557	-0.00786021	-0.00792559	-0.00796204	-0.00794872	-0.00789143	-0.00783072	-0.0078083	-0.00783189	-0.00787709	-0.00792107	-0.00797027	-0.00804798	-0.0081549	-0.00825844	-0.00832376	-0.00833579	-0.00829872	-0.00823512
iMR1c0p1b2t3	-0.0031335	-0.00314054	-0.00317442	-0.00322596	-0.00327817	-0.00331804	-0.00334121	-0.00335267	-0.00336577	-0.0033951	-0.0034422	-0.00348909	-0.00351133	-0.00349741	-0.00345843	-0.0034177	-0.00339592	-0.00340347	-0.00344677	-0.00352915	-0.00364006	-0.00375007	-0.0038291	-0.00386754	-0.00387606	-0.00386877	-0.00384866	-0.00381704	-0.00379472	-0.00382207	-0.0039188	-0.00404889	-0.00414659	-0.00417495	-0.00415833	-0.00415423	-0.00418777	-0.00423678	-0.00427421	-0.00429697	-0.00431317	-0.00432691	-0.0043451	-0.00438247	-0.00444038	-0.00449808	-0.00453143	-0.0045322	-0.00451206
iMR1c0p4b1t1	0.162313	0.16219	0.162117	0.162092	0.16207	0.162006	0.161886	0.16174	0.16161	0.161518	0.161468	0.161442	0.161406	0.161325	0.161194	0.161034	0.160874	0.160737	0.160634	0.160558	0.160489	0.160416	0.160342	0.160266	0.160173	0.16004	0.159867	0.159681	0.159518	0.15939	0.159267	0.159116	0.158942	0.158789	0.158683	0.158596	0.158485	0.158347	0.15821	0.15809	0.157975	0.157853	0.157742	0.157657	0.157571	0.157444	0.157268	0.157102	0.157037
iMR1c0p4b1t2	0.15946	0.159421	0.159377	0.159298	0.159189	0.159067	0.158947	0.158839	0.158745	0.158669	0.158616	0.158578	0.158522	0.158419	0.15828	0.158137	0.158016	0.157919	0.157838	0.157758	0.157666	0.157558	0.157433	0.157289	0.157137	0.156998	0.156887	0.156798	0.156708	0.156587	0.156418	0.156209	0.155995	0.155822	0.155708	0.155626	0.155535	0.15542	0.155293	0.155172	0.155074	0.155012	0.154963	0.154867	0.15469	0.15446	0.154237	0.154068	0.153995
iMR1c0p4b1t3	0.149227	0.149142	0.149105	0.14909	0.149045	0.148931	0.148757	0.148577	0.14845	0.148387	0.148356	0.148317	0.14826	0.148203	0.148165	0.148141	0.148113	0.148061	0.147971	0.147843	0.147689	0.147523	0.14735	0.147174	0.147017	0.146897	0.146817	0.146763	0.146712	0.146626	0.146477	0.146283	0.146103	0.145976	0.145887	0.145791	0.145675	0.145563	0.145472	0.145398	0.145326	0.145243	0.145134	0.144982	0.144787	0.144565	0.144348	0.14418	0.144098
iMR1c0p4b2t1	0.125333	0.125243	0.125118	0.124971	0.124831	0.124711	0.124607	0.124515	0.124449	0.124422	0.124426	0.124435	0.124416	0.124342	0.124224	0.124105	0.124019	0.123956	0.123877	0.123771	0.123664	0.123576	0.123488	0.123374	0.123246	0.123137	0.123057	0.122983	0.122889	0.122773	0.122637	0.12249	0.122351	0.122241	0.12216	0.122081	0.12198	0.121858	0.121722	0.121577	0.121434	0.121315	0.121224	0.12114	0.121035	0.1209	0.120751	0.120624	0.120571
iMR1c0p4b2t2	0.128292	0.128271	0.128233	0.128166	0.128063	0.127929	0.127785	0.127659	0.12756	0.12748	0.127411	0.127358	0.127326	0.127302	0.127257	0.127174	0.127069	0.126972	0.126893	0.126815	0.126721	0.126608	0.126485	0.126359	0.126228	0.126079	0.125911	0.125759	0.125669	0.125636	0.125598	0.125511	0.125386	0.125255	0.125131	0.125002	0.124862	0.124721	0.124579	0.124435	0.124294	0.124179	0.124092	0.123997	0.123862	0.123699	0.123551	0.123449	0.123406
iMR1c0p4b2t3	0.124642	0.124585	0.124519	0.124447	0.124359	0.124251	0.124145	0.12407	0.124018	0.123953	0.123856	0.12374	0.123629	0.12353	0.123442	0.123363	0.123284	0.123193	0.123095	0.123014	0.122973	0.122953	0.122906	0.122802	0.122662	0.122533	0.122437	0.122351	0.12224	0.122095	0.121927	0.121755	0.121595	0.121462	0.121363	0.121281	0.121192	0.121087	0.120989	0.120916	0.120869	0.120827	0.120755	0.120621	0.120419	0.120177	0.119938	0.119753	0.119669
iMR1c1p0b1t1	0.20877	0.208544	0.208328	0.20819	0.208145	0.208141	0.20811	0.208032	0.207921	0.207799	0.207685	0.207586	0.207497	0.207409	0.207323	0.207242	0.207153	0.207051	0.206946	0.206861	0.2068	0.206735	0.206631	0.206482	0.20632	0.206189	0.206102	0.206042	0.205987	0.205903	0.205738	0.205473	0.205172	0.204949	0.204868	0.204864	0.204815	0.204683	0.204508	0.20433	0.204184	0.204105	0.20408	0.204008	0.203799	0.203468	0.203105	0.202832	0.202777
iMR1c1p0b1t2	0.207832	0.20771	0.207633	0.207566	0.207472	0.207337	0.207176	0.207023	0.206912	0.206857	0.206847	0.206852	0.206843	0.206795	0.206698	0.206562	0.206416	0.206291	0.206206	0.206154	0.206105	0.206023	0.205887	0.205717	0.205568	0.205477	0.205427	0.205365	0.205259	0.205094	0.204848	0.204527	0.20421	0.204017	0.204005	0.204072	0.204071	0.203973	0.203835	0.203696	0.203556	0.203424	0.203311	0.203182	0.202987	0.20272	0.202428	0.202188	0.202114
iMR1c1p0b1t3	0.212887	0.212766	0.212673	0.21259	0.212489	0.212351	0.212198	0.212083	0.212034	0.212023	0.211997	0.211934	0.211849	0.211757	0.211661	0.211556	0.211437	0.211305	0.211174	0.211072	0.211006	0.210941	0.210826	0.210652	0.210478	0.210368	0.21033	0.210326	0.210323	0.210279	0.210133	0.209867	0.209572	0.209387	0.20936	0.209371	0.209278	0.20909	0.208905	0.208773	0.208682	0.208626	0.208589	0.208504	0.20831	0.208012	0.207674	0.207379	0.207248
iMR1c1p0b2t1	0.205457	0.20543	0.205384	0.205298	0.205186	0.205075	0.204989	0.204937	0.204897	0.204835	0.20475	0.20468	0.204649	0.204635	0.204602	0.204524	0.204399	0.204246	0.204101	0.203983	0.20387	0.203729	0.203555	0.203383	0.203254	0.203184	0.203137	0.203074	0.202992	0.202898	0.202755	0.202526	0.202255	0.202066	0.20205	0.202131	0.202156	0.20208	0.201966	0.201869	0.201787	0.201707	0.201615	0.201466	0.201219	0.200879	0.200508	0.200211	0.200146
iMR1c1p0b2t2	0.185038	0.184992	0.185002	0.185015	0.18497	0.184859	0.184745	0.184701	0.184712	0.184688	0.184585	0.184455	0.184375	0.184356	0.184352	0.184317	0.184229	0.184097	0.183955	0.183832	0.183728	0.183614	0.183471	0.183318	0.183196	0.183124	0.183074	0.183013	0.18295	0.182891	0.18279	0.1826	0.182364	0.182184	0.18211	0.182077	0.182006	0.181901	0.181792	0.181691	0.181618	0.18161	0.181629	0.181547	0.181288	0.180904	0.180504	0.180202	0.180133
iMR1c1p0b2t3	0.183881	0.183818	0.183738	0.183631	0.183515	0.183409	0.18333	0.183288	0.183271	0.18325	0.1832	0.183128	0.183056	0.183004	0.182968	0.182922	0.182841	0.182714	0.182552	0.182378	0.182224	0.182106	0.182018	0.181951	0.181908	0.181882	0.181843	0.181777	0.181698	0.181598	0.18143	0.181186	0.180952	0.180844	0.180883	0.180939	0.180882	0.180717	0.180528	0.180372	0.180272	0.180238	0.180223	0.180116	0.179847	0.179464	0.179076	0.178808	0.178795
iMR1c1p1b1t1	-0.0538845	-0.0539523	-0.0539901	-0.0539861	-0.0539659	-0.0539649	-0.0539929	-0.0540326	-0.0540651	-0.0540861	-0.0541014	-0.0541187	-0.0541462	-0.0541865	-0.0542332	-0.0542739	-0.054299	-0.0543114	-0.0543282	-0.0543687	-0.0544357	-0.0545122	-0.0545749	-0.0546084	-0.0546125	-0.0546025	-0.0545979	-0.054612	-0.054658	-0.0547441	-0.0548537	-0.0549489	-0.0550048	-0.0550259	-0.0550319	-0.0550406	-0.0550642	-0.0551092	-0.0551767	-0.0552641	-0.0553664	-0.0554766	-0.0555829	-0.055668	-0.0557112	-0.0557013	-0.0556442	-0.0555616	-0.0554889
iMR1c1p1b1t2	-0.0494826	-0.0494802	-0.0494423	-0.0494031	-0.0494063	-0.0494688	-0.049564	-0.0496468	-0.0496957	-0.0497232	-0.0497462	-0.0497585	-0.0497438	-0.0497144	-0.0497127	-0.0497672	-0.0498592	-0.0499454	-0.0500002	-0.0500259	-0.0500325	-0.0500305	-0.050037	-0.0500704	-0.0501369	-0.0502247	-0.050308	-0.0503685	-0.0504158	-0.0504753	-0.0505495	-0.0506116	-0.0506443	-0.0506625	-0.0506934	-0.050746	-0.0508124	-0.0508835	-0.0509535	-0.0510138	-0.0510587	-0.0510972	-0.0511487	-0.0512163	-0.0512726	-0.0512873	-0.0512524	-0.0511812	-0.0511059
iMR1c1p1b1t3	-0.0516958	-0.0517398	-0.05179	-0.0518498	-0.0519119	-0.0519643	-0.0519965	-0.052009	-0.0520144	-0.0520246	-0.0520394	-0.052054	-0.0520702	-0.0520932	-0.0521196	-0.0521393	-0.0521467	-0.0521506	-0.0521695	-0.0522146	-0.0522743	-0.0523245	-0.0523527	-0.0523677	-0.0523867	-0.0524197	-0.0524643	-0.0525122	-0.0525653	-0.0526348	-0.05272	-0.0527992	-0.0528507	-0.0528715	-0.0528775	-0.0528926	-0.0529294	-0.052978	-0.0530175	-0.0530398	-0.0530558	-0.0530839	-0.0531392	-0.0532212	-0.0533067	-0.0533672	-0.0533937	-0.0533996	-0.0534078
iMR1c1p1b2t1	-0.0441086	-0.0440993	-0.0441108	-0.0441488	-0.0441963	-0.0442371	-0.0442652	-0.0442794	-0.0442801	-0.0442754	-0.0442778	-0.044292	-0.0443108	-0.0443264	-0.0443454	-0.0443815	-0.0444348	-0.044483	-0.0445039	-0.0445023	-0.0445064	-0.0445374	-0.0445893	-0.0446387	-0.0446672	-0.0446784	-0.0446879	-0.0447045	-0.0447307	-0.0447723	-0.0448293	-0.0448839	-0.0449124	-0.0449127	-0.0449104	-0.0449352	-0.0449938	-0.0450701	-0.0451419	-0.0451893	-0.0452044	-0.0452049	-0.0452286	-0.0452941	-0.0453748	-0.0454291	-0.0454364	-0.0453948	-0.045318
iMR1c1p1b2t2	-0.0438185	-0.0438387	-0.0438392	-0.0438323	-0.043841	-0.0438774	-0.0439281	-0.0439627	-0.043964	-0.0439434	-0.0439267	-0.0439339	-0.043967	-0.04401	-0.0440423	-0.0440578	-0.044064	-0.0440682	-0.0440729	-0.044087	-0.0441185	-0.0441612	-0.0442	-0.0442326	-0.044269	-0.0443134	-0.0443565	-0.0443914	-0.0444308	-0.0444934	-0.0445766	-0.0446551	-0.044704	-0.044717	-0.0447045	-0.0446876	-0.0446846	-0.0447013	-0.044731	-0.044762	-0.0447881	-0.0448163	-0.0448618	-0.0449275	-0.0449919	-0.0450293	-0.0450338	-0.0450172	-0.0449948
iMR1c1p1b2t3	-0.0435071	-0.0435277	-0.04354	-0.0435233	-0.0434947	-0.0434957	-0.0435398	-0.043597	-0.043634	-0.0436487	-0.0436565	-0.0436655	-0.0436714	-0.0436659	-0.0436443	-0.0436131	-0.0435914	-0.043602	-0.0436529	-0.0437273	-0.0437951	-0.043841	-0.0438736	-0.0439098	-0.0439556	-0.0440046	-0.0440424	-0.0440588	-0.044061	-0.044074	-0.0441149	-0.0441725	-0.0442274	-0.0442787	-0.0443417	-0.0444191	-0.0444887	-0.0445274	-0.0445385	-0.0445456	-0.0445634	-0.0445878	-0.0446155	-0.0446505	-0.0446846	-0.0447028	-0.0447065	-0.0447161	-0.0447483
iMR1c1p4b1t1	-0.0115528	-0.01153	-0.0115132	-0.0115139	-0.0115474	-0.0116169	-0.0117032	-0.0117746	-0.01181	-0.0118115	-0.0118039	-0.0118138	-0.0118456	-0.0118748	-0.0118774	-0.01186	-0.0118552	-0.0118916	-0.0119717	-0.0120677	-0.0121397	-0.0121681	-0.0121685	-0.012168	-0.012182	-0.0122198	-0.0122857	-0.0123622	-0.0124193	-0.012455	-0.012501	-0.0125759	-0.0126589	-0.0127147	-0.0127296	-0.0127251	-0.0127376	-0.0127854	-0.0128593	-0.0129334	-0.0129836	-0.0130012	-0.0129967	-0.0129921	-0.0130044	-0.0130346	-0.013075	-0.0131172	-0.013156
iMR1c1p4b1t2	-0.012188	-0.0122287	-0.0122719	-0.01231	-0.012348	-0.0123907	-0.012426	-0.0124343	-0.012416	-0.0123956	-0.0123948	-0.0124136	-0.0124419	-0.0124745	-0.0125104	-0.0125479	-0.012586	-0.0126285	-0.0126769	-0.0127215	-0.0127501	-0.0127687	-0.0128016	-0.0128601	-0.0129273	-0.0129768	-0.0130004	-0.0130112	-0.0130259	-0.0130539	-0.0130956	-0.0131468	-0.0132029	-0.0132555	-0.0132938	-0.0133173	-0.0133404	-0.0133752	-0.0134166	-0.0134522	-0.013478	-0.0135078	-0.0135651	-0.0136543	-0.0137459	-0.0138044	-0.0138221	-0.0138124	-0.0137863
iMR1c1p4b1t3	-0.0100498	-0.0100456	-0.0100104	-0.00997502	-0.0099691	-0.0100026	-0.0100571	-0.0101006	-0.0101175	-0.0101211	-0.0101352	-0.0101708	-0.010218	-0.0102565	-0.0102748	-0.0102804	-0.0102889	-0.010308	-0.0103323	-0.0103546	-0.0103734	-0.0103929	-0.010419	-0.0104532	-0.01049	-0.0105219	-0.0105489	-0.0105784	-0.0106189	-0.0106705	-0.0107241	-0.0107705	-0.0108097	-0.0108434	-0.0108639	-0.0108667	-0.0108705	-0.0109067	-0.0109838	-0.0110736	-0.0111391	-0.0111771	-0.0112233	-0.0113059	-0.0114058	-0.0114799	-0.011501	-0.0114666	-0.0113958
iMR1c1p4b2t1	-0.0185477	-0.0185616	-0.0186092	-0.0186761	-0.0187517	-0.0188291	-0.0188897	-0.0189081	-0.0188785	-0.0188249	-0.0187814	-0.018771	-0.0187997	-0.0188599	-0.0189329	-0.0189965	-0.0190383	-0.0190654	-0.0190946	-0.0191334	-0.0191721	-0.0191984	-0.0192141	-0.0192313	-0.0192618	-0.0193105	-0.0193677	-0.019411	-0.0194284	-0.0194378	-0.0194707	-0.0195345	-0.0196053	-0.0196545	-0.0196783	-0.0197031	-0.0197503	-0.0198054	-0.0198453	-0.0198781	-0.0199329	-0.0200137	-0.0200904	-0.0201395	-0.0201675	-0.0201921	-0.0202208	-0.0202464	-0.0202557
iMR1c1p4b2t2	-0.0163943	-0.0164017	-0.0164161	-0.0164481	-0.0164948	-0.0165432	-0.0165834	-0.0166143	-0.0166355	-0.0166375	-0.0166099	-0.016563	-0.0165321	-0.0165505	-0.0166163	-0.016695	-0.0167551	-0.0167927	-0.0168254	-0.016867	-0.0169151	-0.0169585	-0.0169882	-0.0169984	-0.0169941	-0.0169957	-0.0170248	-0.0170787	-0.0171328	-0.0171677	-0.0171871	-0.0172106	-0.0172537	-0.0173123	-0.0173639	-0.0173951	-0.0174179	-0.0174513	-0.0175004	-0.017561	-0.0176308	-0.0177075	-0.0177881	-0.0178677	-0.0179352	-0.0179774	-0.0179873	-0.0179629	-0.0179115
iMR1c1p4b2t3	-0.0179691	-0.0180189	-0.0180413	-0.0180558	-0.0180693	-0.018078	-0.0180817	-0.0180837	-0.0180812	-0.0180708	-0.0180604	-0.0180663	-0.0180957	-0.0181378	-0.0181758	-0.0182016	-0.0182213	-0.0182487	-0.0182956	-0.0183609	-0.0184256	-0.0184675	-0.0184817	-0.0184836	-0.0184982	-0.018541	-0.018606	-0.0186704	-0.018721	-0.0187699	-0.0188374	-0.0189221	-0.0189971	-0.0190314	-0.0190223	-0.0190077	-0.0190321	-0.0191005	-0.019176	-0.0192156	-0.0192074	-0.0191786	-0.0191757	-0.0192189	-0.0192866	-0.0193504	-0.0194003	-0.0194309	-0.0194275
iRS1c0p0b1t1	0.0155653	0.0155016	0.0154622	0.015428	0.0153684	0.0152697	0.0151565	0.015069	0.0150219	0.0149973	0.0149749	0.0149495	0.014924	0.0149023	0.014886	0.0148669	0.0148344	0.0147946	0.0147697	0.0147733	0.0147885	0.0147814	0.0147323	0.0146502	0.0145613	0.0144849	0.0144225	0.0143671	0.0143124	0.0142443	0.0141435	0.0140073	0.0138654	0.0137705	0.0137595	0.0138046	0.0138351	0.0138155	0.0137592	0.0136897	0.0136196	0.0135516	0.0134725	0.0133593	0.0132146	0.0130728	0.0129717	0.0129351	0.0129741
iRS1c0p0b1t2	0.0133979	0.0133602	0.013345	0.0133331	0.0132987	0.0132381	0.0131788	0.0131506	0.0131515	0.0131511	0.0131286	0.0130856	0.0130315	0.0129717	0.0129149	0.0128733	0.0128548	0.0128541	0.012851	0.0128177	0.0127407	0.0126358	0.0125394	0.0124887	0.0124999	0.0125439	0.0125563	0.012495	0.0123764	0.0122434	0.012123	0.0120198	0.011935	0.0118762	0.011847	0.0118317	0.0118025	0.0117439	0.01166	0.0115676	0.0114887	0.0114333	0.0113809	0.011298	0.0111858	0.0110784	0.0110083	0.010997	0.0110597
iRS1c0p0b1t3	0.0103971	0.0103489	0.0102999	0.010254	0.0102006	0.0101208	0.0100202	0.00993746	0.0099056	0.00991778	0.00994472	0.0099707	0.00999475	0.0100091	0.00999165	0.00992554	0.00982055	0.00971224	0.00963281	0.00958212	0.009535	0.009472	0.00939464	0.00931781	0.00925664	0.00922023	0.00920785	0.00921092	0.00921306	0.00918358	0.00908886	0.00892596	0.00874055	0.00861092	0.00859568	0.00866368	0.00871969	0.00871129	0.0086552	0.0085875	0.00852765	0.00847314	0.0084001	0.0082836	0.00813606	0.00800241	0.00792205	0.00791743	0.00800125
iRS1c0p0b2t1	0.0214548	0.0214424	0.0214143	0.021368	0.0212964	0.0211892	0.0210628	0.0209633	0.0209231	0.0209346	0.0209724	0.0210133	0.0210322	0.0210015	0.0209134	0.0207899	0.020671	0.0205927	0.0205641	0.0205597	0.0205414	0.0204906	0.0204134	0.0203235	0.0202318	0.0201453	0.0200747	0.0200344	0.0200226	0.0199987	0.0199109	0.0197557	0.0195861	0.0194665	0.0194198	0.019404	0.019358	0.0192653	0.0191495	0.0190381	0.0189489	0.0188864	0.0188293	0.0187409	0.0186124	0.0184705	0.0183509	0.0182906	0.0183306
iRS1c0p0b2t2	0.0251635	0.025081	0.0250324	0.0249999	0.0249551	0.024889	0.0248201	0.0247671	0.0247217	0.0246642	0.0246039	0.0245764	0.0245974	0.0246378	0.0246465	0.0245912	0.0244789	0.0243467	0.0242347	0.0241565	0.0240935	0.0240187	0.0239303	0.0238583	0.023834	0.0238398	0.0238124	0.0237162	0.0235838	0.0234575	0.0233312	0.0231893	0.023063	0.0230089	0.0230271	0.0230355	0.0229757	0.0228839	0.0228114	0.0227477	0.02266	0.0225605	0.0224763	0.0223872	0.0222577	0.0220975	0.0219574	0.0219017	0.0219876
iRS1c0p0b2t3	0.0270747	0.0270434	0.0269876	0.0269121	0.026834	0.0267645	0.0267096	0.0266765	0.0266596	0.0266353	0.0265895	0.0265386	0.0265048	0.026479	0.0264301	0.0263499	0.0262688	0.0262206	0.0262045	0.0261865	0.026133	0.0260359	0.0259106	0.0257841	0.0256806	0.0256117	0.0255796	0.025584	0.025603	0.0255725	0.0254355	0.0252138	0.0249989	0.0248811	0.0248794	0.0249137	0.024892	0.024805	0.0247049	0.024639	0.0246221	0.0246281	0.0245868	0.0244363	0.0242008	0.0239682	0.0238132	0.0237679	0.023828
iRS1c0p1b1t1	0.113947	0.113926	0.113886	0.113809	0.113691	0.113536	0.113362	0.113199	0.113072	0.112989	0.112938	0.112887	0.112806	0.112696	0.11259	0.112521	0.112484	0.112442	0.11235	0.112196	0.112007	0.111822	0.11166	0.11152	0.111412	0.111349	0.11131	0.111241	0.111111	0.110934	0.11075	0.110568	0.110382	0.110194	0.11003	0.109915	0.109842	0.109788	0.109731	0.109651	0.109527	0.109355	0.109148	0.108938	0.108746	0.108577	0.108418	0.108268	0.108155
iRS1c0p1b1t2	0.13151	0.131364	0.131224	0.131093	0.130954	0.130804	0.130667	0.130572	0.130517	0.130466	0.130389	0.130286	0.130178	0.130075	0.129969	0.129843	0.129693	0.129534	0.129395	0.129297	0.129239	0.129188	0.129103	0.128963	0.128787	0.12861	0.128451	0.12831	0.128188	0.128078	0.127946	0.127766	0.127568	0.127422	0.127363	0.127327	0.127217	0.127017	0.126789	0.126595	0.126461	0.12638	0.126317	0.126211	0.126022	0.125761	0.125478	0.125239	0.125132
iRS1c0p1b1t3	0.123437	0.123351	0.123312	0.123283	0.123199	0.123034	0.122833	0.122671	0.122577	0.122511	0.122421	0.122294	0.122159	0.122049	0.121977	0.121922	0.12184	0.12171	0.121558	0.121435	0.121356	0.121285	0.12118	0.12104	0.120905	0.120798	0.120708	0.120612	0.120505	0.120381	0.120214	0.119996	0.119766	0.119583	0.119473	0.119393	0.119294	0.119175	0.119065	0.118974	0.1189	0.118849	0.118808	0.118716	0.118518	0.11823	0.117922	0.117688	0.117619
iRS1c0p1b2t1	0.120157	0.120051	0.11999	0.11995	0.1199	0.119825	0.119742	0.119685	0.119661	0.11965	0.119629	0.119587	0.119515	0.119408	0.119282	0.119166	0.119065	0.118963	0.11885	0.118739	0.118642	0.118547	0.118432	0.1183	0.11818	0.118092	0.11802	0.117924	0.117778	0.117589	0.117381	0.117177	0.117005	0.116893	0.116848	0.116828	0.116768	0.116653	0.116512	0.116377	0.116254	0.116146	0.116051	0.115949	0.115812	0.115634	0.115445	0.115299	0.115255
iRS1c0p1b2t2	0.104319	0.10424	0.104211	0.104217	0.104204	0.104126	0.103996	0.103873	0.103798	0.103764	0.103734	0.103684	0.103616	0.103544	0.103476	0.103395	0.103281	0.103137	0.102996	0.102888	0.102811	0.102729	0.102614	0.102485	0.102386	0.102332	0.102287	0.102222	0.102136	0.10202	0.101836	0.10159	0.101361	0.101235	0.101215	0.101192	0.101079	0.100904	0.100744	0.100632	0.100545	0.100464	0.100385	0.100286	0.100141	0.0999522	0.099753	0.0995969	0.0995489
iRS1c0p1b2t3	0.112409	0.112331	0.112225	0.112114	0.112006	0.111889	0.111778	0.111707	0.11169	0.111695	0.111675	0.111615	0.111529	0.111434	0.111344	0.111255	0.111157	0.111044	0.110922	0.110795	0.110666	0.110534	0.110406	0.110299	0.110227	0.110175	0.110104	0.109982	0.109814	0.109626	0.109442	0.109274	0.109136	0.109046	0.109013	0.108998	0.108933	0.108788	0.108585	0.108376	0.108202	0.108078	0.107987	0.107888	0.107759	0.107616	0.107493	0.10742	0.107406
iRS1c0p4b1t1	0.103846	0.103789	0.103753	0.103711	0.103641	0.103534	0.103409	0.103305	0.103252	0.103239	0.103227	0.103194	0.103144	0.103084	0.103008	0.102905	0.102772	0.102615	0.102459	0.102331	0.102241	0.102165	0.10208	0.101993	0.101937	0.101914	0.101882	0.101813	0.101735	0.101678	0.101609	0.10147	0.101271	0.101085	0.100962	0.100873	0.100763	0.100645	0.100566	0.100535	0.100513	0.10047	0.100394	0.100274	0.100094	0.0998577	0.0996046	0.0993988	0.0993235
iRS1c0p4b1t2	0.11946	0.119375	0.119304	0.119233	0.11914	0.119025	0.118918	0.11885	0.118818	0.118792	0.118741	0.118672	0.118603	0.118541	0.118463	0.118336	0.11816	0.117982	0.117859	0.117796	0.117744	0.117653	0.117521	0.117375	0.117238	0.117122	0.11702	0.116919	0.116816	0.116706	0.116576	0.116416	0.116251	0.116126	0.116059	0.116014	0.115951	0.115867	0.115768	0.115653	0.115531	0.115438	0.115383	0.115316	0.115178	0.114976	0.114761	0.114598	0.114545
iRS1c0p4b1t3	0.158427	0.158295	0.158148	0.158007	0.157867	0.157715	0.15757	0.157478	0.157448	0.157423	0.157345	0.157224	0.157118	0.157051	0.156995	0.1569	0.156746	0.156552	0.156368	0.156244	0.156187	0.156144	0.156062	0.155931	0.155782	0.155639	0.155502	0.155369	0.155259	0.155178	0.155091	0.154953	0.154774	0.154611	0.154504	0.154428	0.154332	0.154199	0.154046	0.153881	0.153725	0.153615	0.153558	0.153493	0.153351	0.153133	0.152892	0.152691	0.152586
iRS1c0p4b2t1	0.0498955	0.0498477	0.0498017	0.0497442	0.0496707	0.0495857	0.049498	0.0494121	0.0493263	0.0492444	0.0491854	0.049169	0.0491867	0.0491978	0.049163	0.049076	0.0489614	0.0488501	0.0487624	0.048701	0.0486537	0.0486032	0.0485396	0.048464	0.048382	0.048297	0.0482096	0.048124	0.0480409	0.0479474	0.0478268	0.0476845	0.0475558	0.0474867	0.0474952	0.0475415	0.047559	0.0475124	0.0474064	0.04726	0.0471011	0.0469694	0.0468905	0.0468398	0.0467664	0.0466552	0.0465345	0.0464453	0.0464175
iRS1c0p4b2t2	0.0370536	0.0369718	0.0369166	0.036884	0.0368543	0.0368089	0.0367496	0.0366954	0.0366583	0.0366334	0.0366127	0.03659	0.036551	0.0364778	0.0363754	0.0362726	0.0361939	0.0361452	0.0361246	0.0361233	0.0361116	0.0360494	0.0359292	0.0357948	0.0356999	0.0356533	0.0356224	0.035589	0.035562	0.0355269	0.0354386	0.0352889	0.0351418	0.0350803	0.0351204	0.0351829	0.0351814	0.0351082	0.0350084	0.0349158	0.0348366	0.0347674	0.0347046	0.0346373	0.0345507	0.0344419	0.0343265	0.0342373	0.0342137
iRS1c0p4b2t3	0.0514448	0.051387	0.0513269	0.0512623	0.0511916	0.0511085	0.0510158	0.0509337	0.0508786	0.0508435	0.0508132	0.0507818	0.0507464	0.0506958	0.0506202	0.0505244	0.0504273	0.0503485	0.0502927	0.0502449	0.0501909	0.050138	0.0501012	0.050072	0.0500189	0.049915	0.0497636	0.0496001	0.0494699	0.0493897	0.0493293	0.049248	0.0491465	0.0490652	0.0490334	0.0490306	0.0490154	0.0489725	0.0489074	0.0488242	0.0487313	0.0486501	0.0485843	0.0484991	0.0483612	0.0481839	0.0480145	0.047905	0.0478973
iRS1c1p0b1t1	0.104698	0.104609	0.104535	0.104455	0.104354	0.104239	0.104144	0.10409	0.104062	0.104021	0.103949	0.103866	0.1038	0.103752	0.103695	0.1036	0.103474	0.10336	0.103295	0.103266	0.103216	0.103109	0.102962	0.102825	0.102731	0.10267	0.102601	0.102501	0.102375	0.102233	0.10207	0.101882	0.101687	0.101526	0.101434	0.101398	0.101362	0.101291	0.101186	0.101064	0.100941	0.100827	0.100715	0.100571	0.100387	0.10019	0.100017	0.0998957	0.0998485
iRS1c1p0b1t2	0.111651	0.111498	0.111353	0.111232	0.111136	0.111057	0.110987	0.110922	0.110851	0.110766	0.110686	0.110643	0.11064	0.11064	0.110603	0.110522	0.110412	0.110287	0.110148	0.109997	0.109846	0.10971	0.109594	0.109499	0.109433	0.10939	0.109336	0.109246	0.109131	0.109009	0.108873	0.108716	0.108573	0.108494	0.108477	0.108452	0.10836	0.10822	0.108072	0.107921	0.107757	0.1076	0.107477	0.10737	0.107231	0.107035	0.106798	0.106574	0.106459
iRS1c1p0b1t3	0.110622	0.110515	0.110403	0.110304	0.110222	0.110142	0.110058	0.109986	0.109934	0.109874	0.109785	0.109684	0.109616	0.10959	0.109576	0.109537	0.10946	0.109353	0.109238	0.109127	0.109016	0.108887	0.10873	0.108553	0.108381	0.108245	0.108161	0.108121	0.108102	0.108063	0.107961	0.107789	0.107596	0.10746	0.107414	0.10739	0.107303	0.107154	0.107004	0.106887	0.1068	0.106733	0.106669	0.106564	0.106378	0.106117	0.105827	0.105591	0.105515
iRS1c1p0b2t1	0.184262	0.184142	0.184046	0.183977	0.183905	0.183785	0.183609	0.183411	0.18323	0.183072	0.182939	0.182844	0.182789	0.182746	0.182673	0.182553	0.182393	0.182211	0.182027	0.181858	0.181708	0.181564	0.181412	0.181267	0.181162	0.181103	0.181043	0.180936	0.18078	0.180586	0.180342	0.18005	0.179769	0.17959	0.179549	0.179545	0.17945	0.179257	0.179051	0.178886	0.178754	0.178633	0.17851	0.178354	0.178128	0.177838	0.17752	0.177234	0.177076
iRS1c1p0b2t2	0.178838	0.178728	0.178626	0.178541	0.178462	0.178358	0.178217	0.17806	0.177913	0.177781	0.17766	0.177556	0.177476	0.177417	0.177347	0.177225	0.177046	0.176851	0.176689	0.17657	0.176457	0.176309	0.176126	0.175952	0.175837	0.175779	0.175722	0.17562	0.175482	0.175329	0.175144	0.174912	0.174659	0.174447	0.174327	0.174279	0.174232	0.174132	0.173972	0.173769	0.173564	0.173404	0.173282	0.173125	0.172876	0.172557	0.172237	0.171995	0.171924
iRS1c1p0b2t3	0.190385	0.190286	0.190187	0.190093	0.18999	0.189856	0.189696	0.189548	0.189442	0.189362	0.189274	0.189168	0.189066	0.188983	0.188897	0.18877	0.188601	0.188428	0.188284	0.188158	0.188016	0.187846	0.187668	0.187516	0.187412	0.187344	0.187263	0.187146	0.187021	0.186899	0.186729	0.186469	0.186164	0.185919	0.18579	0.185717	0.185605	0.185437	0.185242	0.185045	0.184878	0.184785	0.184754	0.184674	0.184452	0.184104	0.183716	0.183386	0.18322
iRS1c1p1b1t1	0.0516806	0.0516316	0.0515801	0.0515168	0.0514403	0.0513539	0.0512698	0.0512056	0.0511615	0.0511121	0.0510356	0.0509451	0.0508755	0.05084	0.0508076	0.0507377	0.050629	0.0505191	0.0504358	0.0503684	0.0502902	0.050192	0.0500777	0.0499553	0.0498397	0.04975	0.0496914	0.0496507	0.0496078	0.0495385	0.049419	0.0492496	0.0490674	0.048931	0.0488803	0.0488913	0.0488935	0.048844	0.0487523	0.0486474	0.0485447	0.0484464	0.0483458	0.0482277	0.0480838	0.0479285	0.0477896	0.0476943	0.0476615
iRS1c1p1b1t2	0.0526971	0.0526327	0.0525404	0.0524404	0.0523611	0.0523044	0.0522543	0.0521994	0.0521301	0.052036	0.0519229	0.0518191	0.0517495	0.051706	0.0516513	0.0515535	0.0514137	0.0512635	0.0511397	0.0510572	0.0510023	0.0509494	0.0508829	0.0508079	0.0507408	0.0506856	0.0506272	0.0505531	0.0504707	0.0503838	0.0502741	0.0501268	0.0499658	0.0498415	0.0497736	0.0497105	0.0495936	0.0494464	0.0493454	0.0493164	0.0493026	0.0492375	0.0491135	0.0489636	0.0488143	0.0486801	0.0485746	0.048511	0.0484981
iRS1c1p1b1t3	0.0389759	0.0388916	0.0388017	0.0387247	0.0386634	0.0385974	0.0385094	0.0384096	0.0383226	0.0382606	0.0382201	0.038194	0.0381726	0.0381408	0.0380851	0.0380015	0.0378957	0.0377793	0.0376725	0.0375968	0.0375556	0.037524	0.0374745	0.0374095	0.037352	0.0373054	0.0372406	0.0371353	0.0369996	0.036856	0.0367143	0.0365767	0.0364542	0.0363657	0.036317	0.0362789	0.0362096	0.0360997	0.0359768	0.0358727	0.0357995	0.0357505	0.0357036	0.035631	0.0355258	0.0354061	0.0352926	0.0351972	0.0351346
iRS1c1p1b2t1	0.0349322	0.0348324	0.0347558	0.0347028	0.0346458	0.0345601	0.0344565	0.0343725	0.0343308	0.0343128	0.0342788	0.0342059	0.0341058	0.034016	0.033966	0.0339495	0.0339338	0.0338987	0.0338521	0.0338009	0.0337274	0.0336114	0.0334675	0.0333389	0.0332581	0.0332197	0.0331889	0.0331386	0.0330678	0.0329864	0.0329006	0.0328149	0.0327373	0.0326721	0.0326093	0.0325317	0.0324353	0.0323332	0.0322385	0.0321546	0.0320816	0.0320126	0.0319257	0.0318005	0.0316498	0.0315088	0.0314066	0.0313589	0.0313748
iRS1c1p1b2t2	0.033833	0.0338025	0.0337624	0.0337143	0.0336516	0.0335677	0.0334805	0.0334218	0.0333936	0.0333588	0.0332885	0.0331963	0.0331135	0.0330461	0.0329744	0.0328886	0.0328071	0.032758	0.032748	0.0327548	0.0327463	0.0327008	0.0326118	0.0324883	0.0323554	0.0322395	0.0321506	0.0320867	0.0320405	0.0319883	0.0318958	0.0317596	0.0316251	0.0315455	0.0315261	0.0315148	0.0314696	0.0314044	0.0313523	0.0313162	0.0312735	0.0312047	0.0311001	0.0309554	0.0307838	0.030618	0.0304916	0.0304283	0.0304376
iRS1c1p1b2t3	0.042064	0.0419951	0.0419407	0.0418933	0.0418309	0.0417385	0.04163	0.0415378	0.0414779	0.0414364	0.0413942	0.0413502	0.0413123	0.0412771	0.0412278	0.0411487	0.0410402	0.0409232	0.0408229	0.040752	0.0407036	0.0406624	0.0406171	0.0405681	0.040523	0.0404783	0.0404155	0.0403234	0.0402134	0.0400967	0.0399645	0.039807	0.0396449	0.03952	0.0394598	0.0394441	0.0394289	0.0393918	0.039332	0.0392507	0.0391546	0.0390599	0.0389712	0.0388694	0.0387444	0.0386158	0.0385121	0.0384468	0.0384164
iRS1c1p4b1t1	0.0793582	0.0792643	0.0791702	0.0790859	0.0790057	0.0789206	0.0788351	0.0787632	0.0787105	0.0786664	0.0786151	0.0785452	0.0784571	0.0783627	0.0782741	0.0781901	0.0781049	0.0780242	0.0779576	0.0778966	0.0778165	0.0777033	0.0775649	0.0774216	0.0772906	0.0771752	0.0770698	0.0769814	0.0769323	0.0769247	0.0769169	0.0768583	0.0767339	0.0765691	0.0764131	0.0763022	0.076228	0.0761561	0.0760671	0.0759684	0.0758753	0.0757919	0.0757073	0.0756062	0.0754823	0.0753376	0.0751759	0.075013	0.0748963
iRS1c1p4b1t2	0.106526	0.106466	0.106406	0.106333	0.106234	0.106103	0.105961	0.105845	0.105776	0.105742	0.105707	0.105652	0.105583	0.10551	0.105432	0.10534	0.105229	0.105112	0.105008	0.104928	0.104862	0.104786	0.104682	0.104559	0.104446	0.104361	0.104274	0.104156	0.104023	0.103904	0.103786	0.103628	0.103436	0.103271	0.103191	0.103177	0.103156	0.103086	0.102981	0.102872	0.102786	0.102735	0.102702	0.102635	0.102491	0.102276	0.102029	0.101804	0.101665
iRS1c1p4b1t3	0.0885876	0.0885192	0.0884374	0.0883586	0.0882801	0.0881736	0.0880211	0.0878488	0.0877084	0.0876286	0.0875932	0.0875669	0.0875247	0.0874545	0.0873535	0.087238	0.0871424	0.087095	0.0870874	0.0870767	0.0870243	0.0869272	0.0868062	0.0866809	0.0865647	0.0864648	0.0863776	0.0862957	0.0862188	0.0861392	0.0860284	0.0858669	0.0856779	0.0855182	0.0854258	0.0853746	0.0853058	0.085194	0.0850569	0.0849276	0.0848392	0.0848068	0.0847967	0.0847382	0.0845955	0.084398	0.0841996	0.0840463	0.0839769
iRS1c1p4b2t1	0.166796	0.166628	0.166493	0.166415	0.166368	0.166309	0.166215	0.1661	0.165976	0.165843	0.1657	0.165564	0.165466	0.165411	0.165359	0.165249	0.16506	0.164844	0.164674	0.164574	0.164497	0.164373	0.164176	0.163952	0.163773	0.163666	0.163583	0.16347	0.163336	0.163219	0.163103	0.162946	0.162758	0.162604	0.16252	0.162456	0.162341	0.162164	0.161963	0.161766	0.161588	0.16145	0.161351	0.161244	0.161083	0.160868	0.160628	0.160403	0.160244
iRS1c1p4b2t2	0.158838	0.158784	0.158713	0.1586	0.158435	0.158235	0.158047	0.157904	0.157795	0.157682	0.157561	0.157464	0.157416	0.157392	0.15733	0.157183	0.156965	0.156742	0.156579	0.156486	0.156426	0.156349	0.156226	0.156058	0.155871	0.155697	0.155549	0.155423	0.155318	0.155216	0.155075	0.154873	0.154655	0.154494	0.154416	0.154356	0.154237	0.154054	0.153848	0.153645	0.153464	0.153332	0.153247	0.153147	0.152965	0.152702	0.152404	0.152127	0.151952
iRS1c1p4b2t3	0.180876	0.180746	0.180587	0.180434	0.180317	0.180231	0.180149	0.180056	0.179947	0.179824	0.179696	0.179587	0.179511	0.179446	0.179348	0.179184	0.178963	0.178737	0.178562	0.17845	0.178355	0.178214	0.178015	0.177793	0.177603	0.177467	0.177366	0.177277	0.177193	0.177101	0.176953	0.176724	0.176461	0.176242	0.176091	0.175955	0.17579	0.175631	0.175516	0.175418	0.175293	0.175156	0.175042	0.174923	0.174733	0.17446	0.17415	0.173881	0.173748
iUV1c0p0b1t1	-0.0598182	-0.0599133	-0.0600359	-0.0601867	-0.0603409	-0.0604663	-0.0605374	-0.0605479	-0.0605209	-0.0604965	-0.0605015	-0.0605431	-0.0606281	-0.0607666	-0.0609486	-0.061135	-0.0612835	-0.0613866	-0.0614735	-0.0615751	-0.0616871	-0.0617821	-0.0618486	-0.0618972	-0.061943	-0.0619954	-0.0620577	-0.06213	-0.0622204	-0.0623445	-0.0624963	-0.0626413	-0.062758	-0.0628635	-0.0629876	-0.0631275	-0.0632503	-0.0633319	-0.063379	-0.0634233	-0.0635021	-0.0636318	-0.0637947	-0.0639509	-0.0640596	-0.0640981	-0.0640668	-0.0639928	-0.06394
iUV1c0p0b1t2	-0.0544175	-0.0545284	-0.054622	-0.0547254	-0.0548658	-0.0550377	-0.0551905	-0.0552705	-0.0552762	-0.0552562	-0.0552527	-0.0552724	-0.0553164	-0.0554036	-0.0555472	-0.0557273	-0.0559025	-0.0560487	-0.0561777	-0.0563133	-0.0564566	-0.0565867	-0.0566897	-0.0567663	-0.0568205	-0.05686	-0.0569	-0.0569541	-0.057031	-0.0571378	-0.0572644	-0.0573801	-0.0574687	-0.057555	-0.0576828	-0.0578637	-0.0580612	-0.0582272	-0.0583334	-0.058384	-0.0584147	-0.0584741	-0.0585914	-0.0587492	-0.0588949	-0.0589873	-0.0590176	-0.0589958	-0.0589498
iUV1c0p0b1t3	-0.0583696	-0.0584365	-0.0585211	-0.0586239	-0.0587265	-0.0588166	-0.0588885	-0.0589302	-0.058936	-0.0589241	-0.0589265	-0.0589647	-0.0590451	-0.0591625	-0.0592987	-0.0594287	-0.0595427	-0.0596553	-0.0597874	-0.0599366	-0.0600754	-0.0601806	-0.0602534	-0.0603093	-0.0603658	-0.060441	-0.0605432	-0.0606622	-0.060785	-0.0609107	-0.0610352	-0.0611441	-0.0612318	-0.0613117	-0.0613973	-0.0614872	-0.061576	-0.061666	-0.0617609	-0.0618586	-0.0619575	-0.0620652	-0.0621951	-0.0623395	-0.0624604	-0.0625201	-0.062513	-0.0624652	-0.0624304
iUV1c0p0b2t1	-0.0662176	-0.0662739	-0.0663457	-0.0664413	-0.0665508	-0.0666523	-0.0667213	-0.0667469	-0.0667435	-0.0667372	-0.0667428	-0.0667657	-0.0668156	-0.066901	-0.067016	-0.0671434	-0.0672704	-0.0674001	-0.0675482	-0.0677177	-0.067875	-0.0679712	-0.0679915	-0.0679666	-0.0679437	-0.0679589	-0.0680221	-0.0681141	-0.0682111	-0.068311	-0.0684241	-0.0685481	-0.0686717	-0.0687927	-0.0689145	-0.0690347	-0.0691472	-0.0692495	-0.0693436	-0.0694344	-0.0695278	-0.0696284	-0.069738	-0.069847	-0.069932	-0.0699734	-0.0699739	-0.0699555	-0.0699468
iUV1c0p0b2t2	-0.0639804	-0.0640522	-0.0641244	-0.0641972	-0.0642746	-0.0643577	-0.0644362	-0.0644952	-0.064532	-0.0645546	-0.0645708	-0.0645936	-0.0646485	-0.0647522	-0.0648836	-0.0649984	-0.065075	-0.0651353	-0.0652188	-0.0653389	-0.0654672	-0.0655694	-0.0656426	-0.06571	-0.0657958	-0.0659072	-0.0660279	-0.066124	-0.0661814	-0.0662294	-0.0663041	-0.0664045	-0.066511	-0.0666199	-0.0667353	-0.0668465	-0.0669383	-0.0670104	-0.0670707	-0.0671269	-0.0671917	-0.0672826	-0.0674059	-0.0675405	-0.0676492	-0.067707	-0.067712	-0.0676757	-0.067621
iUV1c0p0b2t3	-0.0679376	-0.0680088	-0.0680878	-0.0681782	-0.0682757	-0.0683654	-0.0684276	-0.0684526	-0.0684504	-0.0684403	-0.0684341	-0.0684356	-0.0684511	-0.0684913	-0.0685615	-0.0686539	-0.0687511	-0.068843	-0.0689372	-0.0690415	-0.0691427	-0.0692155	-0.0692537	-0.0692753	-0.0693033	-0.0693508	-0.0694182	-0.0695009	-0.0696037	-0.0697309	-0.0698578	-0.0699409	-0.0699631	-0.0699518	-0.0699564	-0.0700108	-0.070113	-0.070237	-0.0703518	-0.0704388	-0.0705034	-0.070569	-0.0706591	-0.0707716	-0.0708721	-0.0709231	-0.070917	-0.0708786	-0.0708569
iUV1c0p1b1t1	-0.0698427	-0.0699124	-0.0699742	-0.0700389	-0.0701137	-0.070189	-0.0702377	-0.0702385	-0.0701997	-0.0701546	-0.0701326	-0.070145	-0.070193	-0.0702707	-0.0703638	-0.0704559	-0.0705358	-0.0705972	-0.0706416	-0.0706809	-0.0707286	-0.0707864	-0.0708429	-0.0708864	-0.0709148	-0.0709359	-0.0709573	-0.0709773	-0.0709984	-0.0710368	-0.0711004	-0.0711722	-0.0712336	-0.0712895	-0.0713556	-0.071428	-0.0714843	-0.0715146	-0.0715262	-0.0715347	-0.0715615	-0.0716306	-0.071743	-0.0718545	-0.0719097	-0.0718937	-0.0718316	-0.0717559	-0.0716935
iUV1c0p1b1t2	-0.0654727	-0.065555	-0.0656308	-0.0657049	-0.0657909	-0.0658924	-0.0659887	-0.066051	-0.0660731	-0.0660781	-0.0660901	-0.06611	-0.0661281	-0.0661495	-0.0661924	-0.0662602	-0.0663362	-0.0664092	-0.0664899	-0.0665906	-0.0666966	-0.0667771	-0.0668177	-0.0668302	-0.0668398	-0.0668671	-0.0669117	-0.0669566	-0.0670039	-0.067081	-0.0671926	-0.0673013	-0.0673748	-0.0674199	-0.0674624	-0.0675137	-0.067568	-0.0676203	-0.067668	-0.0677129	-0.0677751	-0.0678826	-0.0680286	-0.0681593	-0.0682269	-0.0682285	-0.068185	-0.0681171	-0.0680575
iUV1c0p1b1t3	-0.0701054	-0.0701897	-0.0702417	-0.0702811	-0.0703321	-0.0703972	-0.0704603	-0.0705064	-0.0705299	-0.070527	-0.0705016	-0.0704793	-0.0704968	-0.0705657	-0.0706631	-0.0707638	-0.0708632	-0.070964	-0.0710607	-0.0711422	-0.0711962	-0.0712148	-0.071201	-0.0711706	-0.0711508	-0.0711661	-0.0712183	-0.0712828	-0.0713374	-0.0713826	-0.0714268	-0.0714707	-0.07152	-0.0715879	-0.0716713	-0.0717422	-0.0717876	-0.0718257	-0.0718649	-0.0718861	-0.0718833	-0.0718947	-0.0719692	-0.0720931	-0.0721907	-0.0721991	-0.0721074	-0.0719533	-0.0718247
iUV1c0p1b2t1	-0.0663261	-0.0663568	-0.0663894	-0.0664098	-0.0664261	-0.066459	-0.0665072	-0.0665452	-0.0665587	-0.0665611	-0.06657	-0.0665844	-0.0665923	-0.0665896	-0.0665853	-0.0665948	-0.0666263	-0.0666682	-0.0666987	-0.0667073	-0.0667042	-0.0667012	-0.0666973	-0.0666908	-0.0666945	-0.0667216	-0.0667624	-0.0667921	-0.0668107	-0.066847	-0.0669186	-0.0670094	-0.0670943	-0.0671584	-0.067192	-0.0671937	-0.0671799	-0.0671683	-0.0671572	-0.0671333	-0.0671005	-0.0670875	-0.0671164	-0.0671687	-0.0672038	-0.0671999	-0.0671583	-0.0670896	-0.0670147
iUV1c0p1b2t2	-0.0648978	-0.0649116	-0.0649202	-0.0649452	-0.0650036	-0.0650895	-0.0651686	-0.0652064	-0.0652009	-0.0651761	-0.0651498	-0.0651222	-0.0651011	-0.0651073	-0.065148	-0.0651992	-0.0652296	-0.0652272	-0.0652025	-0.0651765	-0.0651736	-0.0652128	-0.0652948	-0.0653969	-0.0654842	-0.065529	-0.065528	-0.0655067	-0.0655054	-0.0655523	-0.0656354	-0.0657144	-0.0657647	-0.0657913	-0.0658082	-0.0658151	-0.0658089	-0.0658027	-0.065813	-0.0658389	-0.0658684	-0.0659025	-0.0659463	-0.0659785	-0.0659636	-0.0658949	-0.0657951	-0.0656938	-0.0656235
iUV1c0p1b2t3	-0.0681577	-0.0682192	-0.0682768	-0.0683363	-0.0683879	-0.0684119	-0.0684016	-0.0683735	-0.0683547	-0.0683588	-0.068382	-0.0684151	-0.0684504	-0.0684808	-0.0685068	-0.0685416	-0.0685979	-0.0686715	-0.0687416	-0.068791	-0.0688208	-0.068848	-0.0688869	-0.0689342	-0.0689727	-0.0689898	-0.068988	-0.0689803	-0.0689803	-0.0689982	-0.0690332	-0.0690744	-0.0691154	-0.0691612	-0.0692122	-0.0692533	-0.0692728	-0.0692798	-0.0692919	-0.0693159	-0.0693466	-0.0693841	-0.0694386	-0.0695073	-0.0695618	-0.0695727	-0.0695343	-0.069464	-0.0693989
iUV1c0p4b1t1	-0.0749794	-0.0750161	-0.0750491	-0.0750827	-0.0751307	-0.0751948	-0.0752509	-0.0752707	-0.0752516	-0.075217	-0.0751896	-0.0751781	-0.0751852	-0.0752109	-0.075249	-0.0752937	-0.0753465	-0.0754118	-0.0754867	-0.075556	-0.0755987	-0.0756011	-0.0755671	-0.0755116	-0.0754482	-0.0753874	-0.0753416	-0.0753293	-0.0753704	-0.0754713	-0.0756058	-0.0757286	-0.0758091	-0.0758458	-0.0758542	-0.075847	-0.0758234	-0.0757781	-0.0757201	-0.0756742	-0.0756709	-0.0757271	-0.0758292	-0.0759276	-0.0759708	-0.0759436	-0.0758594	-0.0757379	-0.0756046
iUV1c0p4b1t2	-0.0756821	-0.0757292	-0.0757768	-0.0758258	-0.0758878	-0.0759607	-0.0760164	-0.0760187	-0.0759587	-0.0758689	-0.0758024	-0.0757942	-0.0758402	-0.0759073	-0.0759638	-0.0760025	-0.0760334	-0.076066	-0.0761017	-0.0761343	-0.0761518	-0.0761463	-0.0761234	-0.0760993	-0.0760876	-0.0760946	-0.0761189	-0.0761587	-0.0762172	-0.0762958	-0.0763754	-0.076424	-0.0764296	-0.0764164	-0.0764246	-0.0764646	-0.0765085	-0.0765328	-0.0765433	-0.0765576	-0.0765839	-0.0766219	-0.0766674	-0.0767068	-0.0767196	-0.0766916	-0.0766235	-0.0765294	-0.0764457
iUV1c0p4b1t3	-0.0765384	-0.0765641	-0.076585	-0.0765931	-0.0766031	-0.0766403	-0.0767027	-0.0767532	-0.0767599	-0.0767322	-0.076707	-0.0767073	-0.0767232	-0.0767357	-0.0767495	-0.0767881	-0.076859	-0.0769381	-0.0769956	-0.0770262	-0.0770462	-0.0770687	-0.0770939	-0.0771203	-0.0771509	-0.077185	-0.0772117	-0.0772235	-0.0772352	-0.0772702	-0.0773237	-0.077361	-0.0773608	-0.0773374	-0.0773229	-0.0773323	-0.0773606	-0.0774034	-0.0774562	-0.0775026	-0.0775314	-0.077556	-0.077597	-0.0776481	-0.0776806	-0.0776781	-0.0776444	-0.0775929	-0.0775476
iUV1c0p4b2t1	-0.0767685	-0.0767853	-0.0768284	-0.0768962	-0.0769808	-0.0770638	-0.0771229	-0.0771483	-0.0771467	-0.0771292	-0.0770998	-0.0770626	-0.0770296	-0.077015	-0.0770238	-0.0770536	-0.0771011	-0.0771605	-0.077222	-0.0772784	-0.0773258	-0.0773596	-0.0773759	-0.0773781	-0.0773769	-0.0773821	-0.0773953	-0.0774184	-0.077461	-0.0775292	-0.0776071	-0.0776702	-0.0777125	-0.0777464	-0.077776	-0.0777891	-0.0777827	-0.0777787	-0.077797	-0.0778305	-0.0778592	-0.0778831	-0.0779223	-0.0779797	-0.0780251	-0.0780247	-0.0779653	-0.0778544	-0.0777214
iUV1c0p4b2t2	-0.0720871	-0.0721085	-0.0721313	-0.072155	-0.0721826	-0.0722176	-0.0722578	-0.0722985	-0.0723374	-0.0723713	-0.0723887	-0.0723796	-0.072352	-0.0723289	-0.0723289	-0.0723547	-0.0723984	-0.0724532	-0.0725238	-0.072622	-0.0727445	-0.0728536	-0.0729031	-0.0728781	-0.0728052	-0.0727296	-0.0726842	-0.0726778	-0.0727051	-0.0727576	-0.0728177	-0.0728574	-0.0728515	-0.072795	-0.072717	-0.0726671	-0.0726718	-0.0727199	-0.0727875	-0.072853	-0.0729025	-0.0729414	-0.0729892	-0.0730492	-0.073095	-0.0730959	-0.0730408	-0.0729373	-0.0728106
iUV1c0p4b2t3	-0.0702069	-0.0702172	-0.0702323	-0.0702604	-0.0702958	-0.0703283	-0.0703486	-0.0703542	-0.0703539	-0.0703637	-0.0703876	-0.0704122	-0.0704269	-0.0704417	-0.0704754	-0.0705288	-0.0705849	-0.07063	-0.0706634	-0.0706878	-0.0707013	-0.0707058	-0.0707108	-0.07072	-0.0707259	-0.0707231	-0.07072	-0.070731	-0.0707663	-0.0708298	-0.0709129	-0.0709899	-0.0710313	-0.0710236	-0.0709869	-0.0709721	-0.0710099	-0.0710775	-0.0711235	-0.0711208	-0.0710956	-0.0711016	-0.0711621	-0.0712446	-0.0713033	-0.0713198	-0.0712966	-0.0712357	-0.0711383
iUV1c1p0b1t1	-0.0676723	-0.0676933	-0.067719	-0.067762	-0.0678298	-0.0679193	-0.0680058	-0.0680557	-0.0680607	-0.068045	-0.0680357	-0.0680416	-0.0680617	-0.0680955	-0.0681426	-0.0682014	-0.0682695	-0.0683412	-0.0684105	-0.0684746	-0.068529	-0.0685676	-0.0685874	-0.068593	-0.0685923	-0.0685945	-0.0686085	-0.0686401	-0.0686975	-0.068792	-0.0689189	-0.06905	-0.0691593	-0.0692396	-0.0692929	-0.0693223	-0.0693403	-0.0693685	-0.0694173	-0.0694757	-0.0695263	-0.0695673	-0.0696129	-0.0696704	-0.0697272	-0.0697622	-0.0697575	-0.0697041	-0.0696183
iUV1c1p0b1t2	-0.0678725	-0.0679346	-0.0679935	-0.0680398	-0.068073	-0.0681007	-0.0681281	-0.0681508	-0.0681601	-0.0681562	-0.0681528	-0.0681675	-0.0682044	-0.0682487	-0.0682841	-0.068311	-0.0683428	-0.0683925	-0.0684652	-0.0685538	-0.0686414	-0.0687147	-0.0687705	-0.0688037	-0.0688044	-0.06878	-0.0687642	-0.0687871	-0.06885	-0.0689351	-0.0690226	-0.0690989	-0.0691614	-0.069217	-0.0692748	-0.0693386	-0.0694015	-0.0694459	-0.0694563	-0.0694414	-0.0694372	-0.0694766	-0.0695625	-0.0696662	-0.0697538	-0.0698068	-0.0698224	-0.0698055	-0.0697729
iUV1c1p0b1t3	-0.0676828	-0.0677575	-0.0678217	-0.0678831	-0.0679549	-0.0680336	-0.0680962	-0.0681197	-0.0680991	-0.0680508	-0.0680016	-0.0679772	-0.0679938	-0.0680511	-0.0681356	-0.0682281	-0.0683097	-0.0683675	-0.0684004	-0.0684197	-0.0684405	-0.0684735	-0.0685232	-0.0685853	-0.0686461	-0.0686924	-0.0687228	-0.0687487	-0.0687878	-0.0688538	-0.0689432	-0.0690334	-0.0691023	-0.06914	-0.0691525	-0.0691605	-0.069186	-0.0692315	-0.0692789	-0.0693114	-0.0693353	-0.0693809	-0.0694697	-0.069582	-0.0696719	-0.0697122	-0.0697033	-0.0696534	-0.0695773
iUV1c1p0b2t1	-0.0597542	-0.0598096	-0.0598563	-0.0598991	-0.0599474	-0.0600197	-0.0601202	-0.0602209	-0.0602884	-0.0603164	-0.0603212	-0.0603218	-0.0603371	-0.0603883	-0.0604842	-0.0606089	-0.0607351	-0.060849	-0.060958	-0.0610724	-0.0611857	-0.0612824	-0.061355	-0.0614043	-0.0614345	-0.0614594	-0.061501	-0.061571	-0.0616623	-0.0617579	-0.06184	-0.0618975	-0.0619328	-0.061959	-0.0619946	-0.0620627	-0.0621814	-0.0623404	-0.0624973	-0.0626103	-0.0626826	-0.062763	-0.0628968	-0.0630677	-0.0632085	-0.0632707	-0.063261	-0.0632205	-0.0631978
iUV1c1p0b2t2	-0.0598424	-0.0599078	-0.0600087	-0.0601449	-0.0602963	-0.0604287	-0.0605074	-0.0605222	-0.0605036	-0.0605007	-0.060538	-0.0606016	-0.0606638	-0.0607131	-0.0607605	-0.0608246	-0.0609093	-0.0610034	-0.0610994	-0.0612021	-0.0613158	-0.0614311	-0.0615314	-0.0616082	-0.061666	-0.0617188	-0.0617761	-0.0618351	-0.0618942	-0.0619638	-0.0620504	-0.0621493	-0.0622508	-0.0623437	-0.0624125	-0.0624586	-0.0625122	-0.0625973	-0.0627006	-0.0627865	-0.0628376	-0.0628791	-0.0629602	-0.0630947	-0.0632325	-0.0633157	-0.0633339	-0.0633172	-0.0633024
iUV1c1p0b2t3	-0.0578047	-0.0579186	-0.0580248	-0.0581109	-0.0581892	-0.0582757	-0.0583581	-0.0584069	-0.0584187	-0.0584234	-0.0584452	-0.0584798	-0.0585173	-0.0585657	-0.0586438	-0.0587616	-0.0589117	-0.0590748	-0.0592303	-0.0593618	-0.0594626	-0.059539	-0.0596021	-0.0596532	-0.0596861	-0.0597072	-0.0597397	-0.0598014	-0.0598933	-0.060005	-0.0601176	-0.0602141	-0.0602968	-0.0603809	-0.0604675	-0.0605381	-0.0605851	-0.0606273	-0.0606938	-0.0608058	-0.0609614	-0.0611288	-0.0612673	-0.0613591	-0.0614136	-0.0614447	-0.0614604	-0.0614661	-0.0614752
iUV1c1p1b1t1	-0.0370103	-0.0371468	-0.0372654	-0.0374033	-0.0375901	-0.0378082	-0.037999	-0.0381115	-0.0381444	-0.0381399	-0.0381408	-0.0381677	-0.0382283	-0.038326	-0.0384577	-0.038615	-0.0387902	-0.0389787	-0.03918	-0.039396	-0.0396179	-0.0398153	-0.0399512	-0.0400098	-0.0400124	-0.0400087	-0.0400417	-0.0401239	-0.0402556	-0.040437	-0.0406456	-0.0408347	-0.0409757	-0.0410789	-0.041176	-0.0412925	-0.0414365	-0.041602	-0.0417707	-0.041922	-0.0420541	-0.0421902	-0.0423504	-0.0425151	-0.0426354	-0.0426753	-0.0426328	-0.0425318	-0.042423
iUV1c1p1b1t2	-0.0603643	-0.0604586	-0.0605382	-0.0606237	-0.0607376	-0.0608792	-0.0610208	-0.0611275	-0.0611807	-0.0611856	-0.0611629	-0.0611414	-0.0611552	-0.0612269	-0.0613488	-0.0614886	-0.0616198	-0.0617416	-0.0618731	-0.0620257	-0.0621777	-0.062285	-0.0623229	-0.0623094	-0.0622935	-0.0623248	-0.0624138	-0.0625284	-0.0626387	-0.062745	-0.0628533	-0.062951	-0.0630303	-0.063103	-0.0631822	-0.0632615	-0.0633355	-0.0634207	-0.0635283	-0.0636424	-0.0637417	-0.0638298	-0.0639199	-0.0640012	-0.0640426	-0.0640251	-0.0639542	-0.063857	-0.0637963
iUV1c1p1b1t3	-0.0644415	-0.064508	-0.0645842	-0.0646801	-0.0647947	-0.0649106	-0.0649967	-0.0650267	-0.0650051	-0.0649641	-0.0649341	-0.0649256	-0.0649362	-0.0649664	-0.065024	-0.0651162	-0.0652372	-0.0653663	-0.0654842	-0.0655882	-0.0656829	-0.0657609	-0.0658071	-0.0658215	-0.0658292	-0.0658603	-0.0659158	-0.0659645	-0.0659927	-0.0660335	-0.0661254	-0.0662609	-0.0664043	-0.0665279	-0.0666189	-0.0666773	-0.0667192	-0.0667664	-0.0668255	-0.0668889	-0.0669545	-0.0670344	-0.0671296	-0.0672086	-0.0672303	-0.0671819	-0.0670791	-0.0669545	-0.06686
iUV1c1p1b2t1	-0.062967	-0.0630524	-0.0631453	-0.0632342	-0.0633152	-0.0633914	-0.0634642	-0.0635262	-0.0635662	-0.063581	-0.063583	-0.0635973	-0.0636438	-0.0637221	-0.0638141	-0.0639043	-0.0639883	-0.0640676	-0.064144	-0.0642189	-0.0642893	-0.0643473	-0.0643876	-0.0644137	-0.0644366	-0.0644693	-0.0645152	-0.0645706	-0.0646385	-0.0647272	-0.0648269	-0.0649158	-0.0649945	-0.0650846	-0.0651886	-0.0652718	-0.0653092	-0.0653185	-0.0653277	-0.0653485	-0.0653846	-0.0654457	-0.0655331	-0.0656165	-0.065654	-0.0656285	-0.0655516	-0.0654529	-0.0653897
iUV1c1p1b2t2	-0.065407	-0.0654969	-0.0655774	-0.065655	-0.0657285	-0.0657942	-0.0658502	-0.0658989	-0.0659448	-0.0659894	-0.0660262	-0.0660493	-0.0660655	-0.0660908	-0.066138	-0.0662102	-0.0663018	-0.0664037	-0.0665119	-0.0666242	-0.0667249	-0.0667919	-0.0668252	-0.0668501	-0.0668878	-0.066932	-0.066962	-0.066981	-0.0670284	-0.0671356	-0.0672758	-0.0673886	-0.0674534	-0.0675032	-0.0675726	-0.0676507	-0.0677137	-0.0677675	-0.0678252	-0.0678802	-0.067933	-0.0680164	-0.0681557	-0.0683128	-0.0684136	-0.0684193	-0.0683402	-0.0682155	-0.0681191
iUV1c1p1b2t3	-0.06514	-0.0652475	-0.0653488	-0.0654523	-0.0655682	-0.0656937	-0.0658033	-0.0658614	-0.0658567	-0.0658177	-0.0657868	-0.0657887	-0.0658242	-0.065888	-0.065981	-0.0661064	-0.0662566	-0.0664094	-0.0665419	-0.0666433	-0.0667162	-0.0667695	-0.0668092	-0.0668365	-0.0668575	-0.0668902	-0.0669488	-0.0670274	-0.0671184	-0.0672269	-0.0673481	-0.067455	-0.0675335	-0.067603	-0.0676936	-0.0678066	-0.0679185	-0.068014	-0.0680924	-0.0681578	-0.0682228	-0.0683063	-0.0684166	-0.0685309	-0.0686084	-0.0686261	-0.0685903	-0.0685306	-0.0684982
iUV1c1p4b1t1	-0.0624367	-0.0625496	-0.0626331	-0.0627093	-0.0628039	-0.0629082	-0.0629784	-0.0629807	-0.0629308	-0.0628806	-0.0628692	-0.0628956	-0.0629439	-0.0630158	-0.0631267	-0.0632721	-0.0634163	-0.0635204	-0.0635758	-0.0636074	-0.0636447	-0.063696	-0.0637484	-0.0637848	-0.0637989	-0.0638001	-0.0638042	-0.0638227	-0.0638693	-0.0639588	-0.0640842	-0.0642135	-0.0643232	-0.0644107	-0.0644725	-0.0644987	-0.0644999	-0.0645139	-0.0645695	-0.0646589	-0.0647499	-0.0648204	-0.0648759	-0.064931	-0.0649845	-0.0650188	-0.0650123	-0.0649491	-0.064843
iUV1c1p4b1t2	-0.0714447	-0.0714959	-0.0715536	-0.0716135	-0.0716806	-0.0717556	-0.0718165	-0.0718322	-0.0717998	-0.0717539	-0.0717297	-0.0717335	-0.0717532	-0.0717821	-0.0718208	-0.0718714	-0.0719347	-0.0720078	-0.0720799	-0.072135	-0.0721609	-0.072158	-0.0721367	-0.0721143	-0.0721092	-0.0721303	-0.0721648	-0.072196	-0.0722341	-0.0723071	-0.072413	-0.0725115	-0.0725663	-0.0725729	-0.0725505	-0.0725263	-0.0725219	-0.0725464	-0.0725947	-0.0726482	-0.072691	-0.0727264	-0.0727678	-0.0728137	-0.0728429	-0.0728351	-0.0727823	-0.0726906	-0.0725898
iUV1c1p4b1t3	-0.0707641	-0.070834	-0.0708848	-0.0709233	-0.070953	-0.070977	-0.0709968	-0.071008	-0.0710068	-0.070995	-0.0709803	-0.0709715	-0.0709791	-0.0710099	-0.0710611	-0.0711217	-0.0711784	-0.0712223	-0.071258	-0.0713053	-0.0713809	-0.0714777	-0.0715696	-0.0716353	-0.0716705	-0.0716829	-0.0716833	-0.0716814	-0.0716937	-0.0717392	-0.0718161	-0.0718978	-0.0719623	-0.0720101	-0.0720498	-0.0720794	-0.0720903	-0.0720871	-0.0720913	-0.0721256	-0.0721955	-0.0722874	-0.0723795	-0.072449	-0.0724769	-0.0724534	-0.0723802	-0.0722711	-0.0721601
iUV1c1p4b2t1	-0.075438	-0.0754474	-0.0754869	-0.0755475	-0.075611	-0.0756665	-0.0757063	-0.0757217	-0.0757151	-0.0757053	-0.075708	-0.0757182	-0.0757237	-0.0757267	-0.0757441	-0.075788	-0.0758521	-0.0759189	-0.0759749	-0.0760187	-0.0760578	-0.0761016	-0.0761524	-0.0762019	-0.0762354	-0.0762466	-0.0762464	-0.0762577	-0.0763052	-0.076401	-0.0765245	-0.076632	-0.0766942	-0.076713	-0.0767108	-0.0767132	-0.0767336	-0.0767702	-0.0768079	-0.0768287	-0.0768273	-0.0768254	-0.0768593	-0.0769381	-0.0770244	-0.0770706	-0.0770542	-0.0769794	-0.0768751
iUV1c1p4b2t2	-0.076308	-0.0763306	-0.0763712	-0.076428	-0.0764958	-0.0765656	-0.0766207	-0.0766463	-0.0766465	-0.0766429	-0.0766511	-0.0766646	-0.0766694	-0.0766674	-0.0766769	-0.0767125	-0.0767714	-0.0768404	-0.0769111	-0.076982	-0.0770476	-0.0770924	-0.077103	-0.0770811	-0.0770424	-0.0770068	-0.0769865	-0.0769866	-0.0770149	-0.0770805	-0.0771763	-0.077279	-0.0773658	-0.0774218	-0.0774397	-0.0774304	-0.0774209	-0.0774287	-0.077453	-0.0774852	-0.0775174	-0.077545	-0.077569	-0.0775933	-0.0776144	-0.0776231	-0.0776151	-0.0775923	-0.0775629
iUV1c1p4b2t3	-0.0755959	-0.0756305	-0.0756713	-0.0757089	-0.0757342	-0.0757531	-0.0757756	-0.0757989	-0.0758108	-0.0758025	-0.0757777	-0.075759	-0.0757737	-0.0758254	-0.0758878	-0.0759342	-0.0759655	-0.0760026	-0.0760668	-0.0761614	-0.0762609	-0.0763256	-0.076337	-0.0763124	-0.0762893	-0.076294	-0.0763218	-0.0763518	-0.076384	-0.0764423	-0.0765334	-0.0766276	-0.0766919	-0.0767171	-0.0767198	-0.076727	-0.0767539	-0.0767927	-0.0768246	-0.0768444	-0.0768694	-0.0769201	-0.0769918	-0.0770563	-0.0770855	-0.0770704	-0.0770155	-0.0769348	-0.0768591
iMC1c0p0b1t1
iMC1c0p0b1t2
iMC1c0p0b1t3
[truncated: 1,818 more columns]

## Sheet: FTRaman
ID	3785.34	3783.41	3781.48	3779.56	3777.63	3775.7	3773.77	3771.84	3769.91	3767.99	3766.06	3764.13	3762.2	3760.27	3758.34	3756.41	3754.49	3752.56	3750.63	3748.7	3746.77	3744.84	3742.91	3740.99	3739.06	3737.13	3735.2	3733.27	3731.34	3729.41	3727.49	3725.56	3723.63	3721.7	3719.77	3717.84	3715.91	3713.99	3712.06	3710.13	3708.2	3706.27	3704.34	3702.42	3700.49	3698.56	3696.63	3694.7	3692.77
rAR1c0p0b1t1	0.000878092	0.000695406	0.000581749	0.000700158	0.000675286	0.000755654	0.000663902	0.00054224	0.000693864	0.000817943	0.00095102	0.00133365	0.00131553	0.00105951	0.000898516	0.00109957	0.000826771	0.000619956	0.000422074	0.00100454	0.001513	0.00130914	0.00091648	0.000697763	0.00165493	0.00189709	0.00145455	0.00119027	0.00120925	0.00130462	0.00144492	0.00143865	0.00126082	0.000833371	0.00112084	0.00107413	0.00087557	0.000646342	0.000630315	0.000791103	0.00101636	0.00119286	0.00152348	0.00164109	0.00122752	0.000907868	0.000842816	0.000569414	0.000605816
rAR1c0p0b1t2	0.00107865	0.000850276	0.000496778	0.000520896	0.000686591	0.000718216	0.000739244	0.000876958	0.00151682	0.00186082	0.00209015	0.00215474	0.00176523	0.00107048	0.000617048	0.000692616	0.00102236	0.00138901	0.00138523	0.000886444	0.000181267	0.000710286	0.00118614	0.00136339	0.00138686	0.00138029	0.00120725	0.000913395	0.000838904	0.000544979	0.00044284	0.000467736	0.000377012	0.000437584	0.000832203	0.00105307	0.000912993	0.000885493	0.000877972	0.000871766	0.000816147	0.00106944	0.00119685	0.00108888	0.00105028	0.000984241	0.000929534	0.00101657	0.000924838
rAR1c0p0b1t3	0.000987346	0.000658433	0.000564943	0.000843858	0.00137299	0.00152225	0.00139419	0.00121579	0.00123321	0.00147783	0.00166825	0.00159379	0.00140133	0.00123284	0.00109209	0.000810632	0.000874838	0.00123989	0.00111633	0.000686585	0.000247256	0.00017853	0.000225011	0.000264669	0.000434885	0.00079937	0.00122073	0.00131493	0.00121445	0.00108441	0.00103945	0.000883093	0.000841555	0.000422119	0.000615447	0.00119919	0.00111486	0.000901793	0.000826559	0.000643968	0.000592346	0.000905758	0.00139639	0.00184318	0.00199202	0.00175911	0.00100537	0.000139453	0.000601321
rAR1c0p0b2t1	0.00125409	0.0011717	0.00114057	0.00118279	0.00133959	0.00172038	0.0017223	0.00150475	0.0012728	0.00106053	0.000920988	0.000653978	0.000810116	0.000774117	0.000607094	0.000895092	0.00113453	0.00102894	0.000970158	0.000987457	0.000447927	0.000308361	0.000520376	0.000859512	0.000967976	0.000987396	0.00117013	0.000942481	0.00041778	0.000659006	0.00110706	0.0013617	0.00136838	0.00127993	0.00114261	0.00104587	0.0011688	0.00159844	0.00170537	0.00133351	0.00130927	0.00151319	0.00154079	0.00140169	0.000927538	0.00132615	0.00143403	0.000905413	0.00108145
rAR1c0p0b2t2	0.000211374	0.000597817	0.000870159	0.000823036	0.000585446	0.000314255	0.000496912	0.00080718	0.000880322	0.000859216	0.00104633	0.00102038	0.000785217	0.00088314	0.000837975	0.000493625	0.000279954	0.000622682	0.00087106	0.000779339	0.000613112	0.000357744	0.000449019	0.000549538	0.000808266	0.000804295	0.00116331	0.00146696	0.00142561	0.00100691	0.000486057	0.000907757	0.0012917	0.00129119	0.00106179	0.00114192	0.00141097	0.00125489	0.000842793	0.000448681	0.000387325	0.000681155	0.00101098	0.000914596	0.000498065	0.000191611	0.000477518	0.00067846	0.000574285
rAR1c0p0b2t3	0.00105276	0.000846018	0.000860709	0.000857053	0.00100568	0.00140322	0.00102282	0.000725316	0.00163137	0.00225509	0.00223001	0.00197582	0.00198799	0.00227201	0.00217316	0.00149853	0.000770352	0.000626811	0.000576342	0.00113539	0.00167883	0.00194483	0.00194243	0.00183198	0.00156742	0.00147909	0.0014565	0.00153648	0.00184498	0.0018105	0.00150195	0.00120582	0.00114923	0.00116708	0.00152139	0.00191046	0.00178586	0.00157085	0.00147612	0.00112546	0.000771892	0.000688359	0.000657518	0.000390131	0.000268896	0.000532359	0.000871786	0.000929052	0.000849655
rAR1c0p1b1t1	0.00074829	0.000461777	0.000228077	0.000680694	0.000883956	0.000736479	0.00049451	0.000420933	0.000617248	0.000925581	0.000776322	0.000627409	0.000617487	0.000775044	0.000814248	0.000733639	0.00105181	0.00106147	0.000554215	0.000750947	0.000911125	0.000490133	0.000718589	0.00129135	0.00131077	0.000875365	0.000718329	0.000967205	0.00101112	0.00156726	0.00147319	0.000714823	0.000464831	0.00077425	0.00113379	0.00120627	0.00133904	0.0013128	0.00140029	0.00157171	0.00133661	0.00081364	0.000657214	0.000865234	0.00113776	0.00116388	0.000845208	0.000714999	0.000439589
rAR1c0p1b1t2	0.000809553	0.000656043	0.000462474	0.000538721	0.000653082	0.000581519	0.000649923	0.000490421	0.000887095	0.000828381	0.00069199	0.000627593	0.000785497	0.000718013	0.000405071	0.000496888	0.000635938	0.000884103	0.00128331	0.00122414	0.00094488	0.000524893	0.00030927	0.00088342	0.0012553	0.00138348	0.00121857	0.00105364	0.00116534	0.00101597	0.00090083	0.00149972	0.00144461	0.00100952	0.000741662	0.000730791	0.00104083	0.00139996	0.0014703	0.00138731	0.00143646	0.00138121	0.00101726	0.000584209	0.000519222	0.000638782	0.00046639	0.000348874	0.000534196
rAR1c0p1b1t3	0.000832613	0.0010069	0.00103935	0.000987227	0.000868162	0.00087373	0.00105775	0.00112742	0.000906348	0.000704577	0.000477643	0.000545338	0.000704906	0.000655351	0.000934415	0.00106623	0.000854284	0.000487864	0.000298574	0.00038805	0.000356628	0.000468594	0.000636758	0.000576291	0.000832857	0.000745243	0.000544724	0.000558181	0.000585768	0.000822782	0.000905056	0.000870083	0.000504841	0.000758143	0.00111746	0.00129458	0.00135439	0.00117413	0.000954872	0.000591995	0.000315513	0.000580743	0.000803346	0.00095258	0.00131613	0.00124013	0.000763231	0.00066585	0.000471744
rAR1c0p1b2t1	0.00078827	0.000563958	0.0011657	0.00134472	0.000987294	0.000493223	0.000478536	0.000780787	0.00109354	0.00097623	0.000503633	0.00104233	0.001483	0.00106891	0.000431292	0.000671628	0.000605993	0.00099592	0.00131519	0.00138319	0.00146255	0.0013784	0.000979269	0.000574884	0.000500216	0.000766095	0.00101625	0.000908731	0.000596303	0.000785304	0.00116623	0.00127611	0.000877058	0.000809534	0.000860534	0.000566376	0.000518419	0.00067778	0.000918745	0.00100366	0.00047889	0.000350383	0.000537793	0.000456752	0.000655313	0.000958	0.000962999	0.000797382	0.000954025
rAR1c0p1b2t2	0.000890859	0.000787756	0.000719551	0.000956047	0.000783555	0.000540667	0.000733396	0.00104166	0.00100515	0.000886715	0.000890846	0.000850443	0.000817868	0.000761989	0.00068795	0.000977695	0.00118506	0.00104084	0.00079032	0.000482339	0.000223277	0.000523682	0.00052086	0.000500188	0.000624853	0.000880716	0.00109129	0.000976696	0.000598047	0.000887446	0.00129323	0.00126574	0.000947021	0.000845349	0.000404549	0.000680858	0.000660579	0.000445018	0.00105006	0.00154549	0.00160942	0.00165079	0.00152172	0.00125865	0.001258	0.00150304	0.00183254	0.00185156	0.00145608
rAR1c0p1b2t3	0.000957248	0.00113224	0.000616954	0.000492278	0.000878348	0.00108145	0.00110567	0.000691948	0.000590571	0.000957073	0.000647186	0.000967722	0.00122895	0.00102396	0.000898536	0.000716142	0.000769184	0.000751606	0.000625629	0.000302551	0.000446874	0.000938905	0.00128822	0.00126248	0.000786672	0.000172365	0.000298093	0.000543814	0.00054069	0.000714486	0.000922414	0.000871272	0.00077118	0.000585828	0.00117372	0.00156729	0.00136454	0.000908445	0.00100232	0.00113417	0.00100196	0.000719442	0.00068388	0.000944789	0.00144372	0.00145052	0.000857168	0.00047401	0.000436898
rAR1c0p4b1t1	0.000408539	0.000363531	0.000630503	0.000764072	0.000362692	0.00051951	0.000678862	0.000468521	0.000257533	0.000349941	0.000740467	0.000992495	0.00101812	0.000829479	0.000478053	0.000608673	0.000759667	0.000776973	0.000918927	0.000740732	0.000616216	0.000931065	0.000793132	0.000583957	0.000571512	0.000824283	0.000979509	0.000879109	0.000852283	0.000717716	0.000537509	0.000872009	0.000778376	0.000372679	0.00059808	0.000930574	0.00119516	0.00124614	0.00111786	0.000808387	0.000624528	0.000601018	0.000567488	0.000721721	0.000788837	0.000787527	0.000756271	0.000541408	0.000358191
rAR1c0p4b1t2	0.000417217	0.000511299	0.000505946	0.000566095	0.000703675	0.000663521	0.00102545	0.00124837	0.000777096	0.000812828	0.000907491	0.000617804	0.000633853	0.000999145	0.00144838	0.00149454	0.000945813	0.000819406	0.000863746	0.000483245	0.00035007	0.000268993	0.000714114	0.00111921	0.0011842	0.000919411	0.000544131	0.000343725	0.000397853	0.00069394	0.000916638	0.00074066	0.000895647	0.000982419	0.000770648	0.000502806	0.00066769	0.000903906	0.000544227	0.00063649	0.000723566	0.000702318	0.000836704	0.000789377	0.000729296	0.000722138	0.000606677	0.000297129	0.000453006
rAR1c0p4b1t3	0.000522185	0.0008456	0.000940436	0.00118094	0.00112064	0.000869455	0.00137792	0.00149095	0.00126634	0.000835166	0.000574179	0.000656548	0.000536403	0.000630769	0.00107534	0.00112159	0.000926479	0.00110949	0.00122599	0.0012443	0.000993216	0.000840211	0.00123086	0.00140973	0.00154894	0.00159969	0.00106267	0.00064675	0.000807924	0.000759525	0.000840849	0.000848275	0.000890457	0.00105177	0.00094446	0.000921149	0.000777984	0.000977199	0.000971577	0.000839301	0.000787778	0.000571195	0.000900828	0.00103564	0.00113945	0.00117047	0.000958387	0.000815069	0.000914903
rAR1c0p4b2t1	0.000691923	0.000599382	0.000665118	0.000564911	0.000433603	0.000758229	0.000693523	0.000801721	0.00107882	0.00119984	0.00112842	0.000985617	0.000849799	0.00076991	0.000832958	0.000523435	0.000223101	0.000419633	0.00058	0.000441536	0.0003738	0.000529684	0.000708041	0.000569358	0.00036824	0.000393855	0.000444452	0.000689028	0.000819689	0.000779263	0.00060244	0.000382198	0.000422804	0.00085911	0.00104094	0.000771465	0.000386734	0.00033581	0.000376094	0.000363674	0.000442938	0.000581279	0.000493676	0.000527974	0.0011288	0.00128978	0.000888128	0.000714693	0.000601557
rAR1c0p4b2t2	0.000437377	0.000682804	0.00114307	0.00140856	0.00145501	0.00131069	0.00104158	0.000773583	0.000822522	0.00126071	0.00126468	0.00072324	0.000346398	0.000690615	0.00108123	0.00120523	0.00119212	0.00110514	0.00103343	0.00127051	0.00138141	0.00132366	0.00132529	0.00141181	0.00127423	0.000824512	0.000855738	0.00104251	0.00109587	0.00104289	0.00106831	0.00101474	0.000610085	0.00016245	0.000677583	0.000682969	0.000920592	0.00110425	0.00107986	0.000957301	0.000944022	0.000972753	0.00074097	0.00047745	0.0010244	0.000864485	0.000402829	0.00050223	0.000590014
rAR1c0p4b2t3	0.00161977	0.00114217	0.00118566	0.000929175	0.000546629	0.000747039	0.000847506	0.000917338	0.00101348	0.00113963	0.00134514	0.00140977	0.00130358	0.00117695	0.00124493	0.001341	0.00126027	0.00109678	0.00117809	0.00134359	0.00117777	0.000897719	0.00074388	0.000775451	0.000890926	0.000725586	0.000635896	0.000724395	0.000573514	0.000607235	0.000952687	0.00143238	0.00165145	0.00145648	0.00109346	0.000779464	0.000595163	0.000449575	0.000227669	0.000518329	0.000954561	0.00113966	0.00137519	0.00124669	0.000955558	0.000755387	0.000503912	0.000673101	0.000970414
rAR1c1p0b1t1	0.00090113	0.000708733	0.000299135	0.000513647	0.000917714	0.00136585	0.0015867	0.00165391	0.00153971	0.00118667	0.000828001	0.000422269	0.000380086	0.000456731	0.000622289	0.000655718	0.000880108	0.00112219	0.00111747	0.00113137	0.00122388	0.00133991	0.00118743	0.00129534	0.00120397	0.00104205	0.0011708	0.00139093	0.00138068	0.00135129	0.00146051	0.00111106	0.000794218	0.0010484	0.00113756	0.0011404	0.00122962	0.00110735	0.00101404	0.00104484	0.000788714	0.000894445	0.00122907	0.00132937	0.00109685	0.000851031	0.000581883	0.000335563	0.000329877
rAR1c1p0b1t2	0.000771358	0.0010843	0.000921547	0.000631823	0.000709867	0.000573225	0.00108096	0.0017969	0.00184588	0.00117344	0.00104038	0.00153457	0.001717	0.00145159	0.00115423	0.00154588	0.00152505	0.00122614	0.00105075	0.000935325	0.000829724	0.000757126	0.000404371	0.000354899	0.000479995	0.000295209	0.000570301	0.00111149	0.00113981	0.000730942	0.000807983	0.000835279	0.000762894	0.00096175	0.000782227	0.000758533	0.00165458	0.00195149	0.00157572	0.00126674	0.00119382	0.000914045	0.000349866	0.000480234	0.000858948	0.00096198	0.000993915	0.000620822	0.000197347
rAR1c1p0b1t3	0.00146526	0.00136427	0.00102631	0.000846494	0.00105748	0.00113027	0.000784557	0.000776221	0.00113799	0.00118194	0.000936067	0.000785315	0.00101647	0.00108916	0.000713319	0.000498147	0.000506803	0.000667915	0.00106444	0.00145839	0.00169403	0.0018501	0.00162285	0.000944904	0.000984918	0.00170041	0.00153852	0.00108925	0.00086645	0.000722711	0.000701352	0.000550945	0.000301844	0.00050242	0.00109384	0.00139432	0.00126376	0.00103151	0.000899892	0.00114159	0.00176637	0.00166094	0.00113562	0.000668121	0.000689885	0.000958233	0.00113339	0.00139364	0.00176258
rAR1c1p0b2t1	0.000332164	0.000252849	0.00037571	0.000253862	0.000140672	0.000124423	0.000222245	0.000324975	0.000398714	0.000519176	0.000552044	0.000342124	0.00018928	0.000466084	0.000568194	0.00057573	0.000427683	0.000324834	0.000472748	0.000531414	0.000333362	0.000158539	0.000226778	0.000366053	0.000349471	0.00041609	0.000633483	0.000769695	0.0008709	0.000910972	0.000795041	0.000657113	0.000794225	0.00103252	0.0010402	0.000852368	0.000631109	0.000461273	0.000425302	0.000860107	0.000909507	0.000548133	0.000286219	0.000509557	0.000450639	0.000255514	0.000244213	0.000465538	0.000678288
rAR1c1p0b2t2	0.000528303	0.000573244	0.000689693	0.000627633	0.000790122	0.000573176	0.000294612	0.000510255	0.0009047	0.0011971	0.00102139	0.000802793	0.000784844	0.00103713	0.00132072	0.00159589	0.00175767	0.00132104	0.000639779	0.000441171	0.000365426	0.000230508	0.000458286	0.000765778	0.000669839	0.00079948	0.000922562	0.000761668	0.000560568	0.000496726	0.000603597	0.000869319	0.000959815	0.00074044	0.000940518	0.00121145	0.00123503	0.00141673	0.00155921	0.00149097	0.00128206	0.00117409	0.000901351	0.00105718	0.00151156	0.00161973	0.00150493	0.00141696	0.00131869
rAR1c1p0b2t3	0.000681465	0.000924977	0.00114936	0.00118767	0.000941158	0.000823736	0.000425349	0.00032565	0.000578811	0.00088843	0.00101246	0.000938135	0.000974412	0.0010246	0.000711578	0.000423897	0.000936198	0.000990182	0.000874165	0.00116973	0.00167331	0.00174209	0.0013171	0.00103993	0.000877641	0.000748885	0.00100215	0.00103467	0.00107827	0.00125885	0.00128754	0.00108566	0.000725081	0.000644115	0.000409087	0.000500715	0.000866453	0.00103935	0.00114654	0.0013598	0.00140834	0.00137781	0.00131762	0.000994907	0.000869348	0.00104518	0.000748138	0.000804863	0.00104764
rAR1c1p1b1t1	0.00139696	0.00108394	0.00093556	0.000807836	0.000884164	0.00100354	0.000885213	0.000916898	0.00105213	0.000921195	0.000608377	0.000859404	0.00130827	0.00108684	0.000712647	0.000862666	0.000633363	0.000437723	0.000851927	0.000937976	0.000553719	0.000508747	0.000482018	0.000382387	0.000299984	0.000273499	0.000464721	0.000668647	0.000733389	0.000652569	0.000276294	0.00052774	0.000785295	0.000621215	0.000614758	0.000643181	0.000738167	0.000673553	0.000942089	0.00121295	0.00118123	0.000813309	0.000699427	0.000796999	0.000722528	0.000678785	0.000812338	0.000759621	0.000711866
rAR1c1p1b1t2	0.00117852	0.0011689	0.00118864	0.000883402	0.000283951	0.000555979	0.000649822	0.000530868	0.000597143	0.000918609	0.00096105	0.00098069	0.00075128	0.000897205	0.00108387	0.00106049	0.00125897	0.00154543	0.00136632	0.000815635	0.000614606	0.000339396	0.00014859	0.00030473	0.000621571	0.00119118	0.00109924	0.000936695	0.00109064	0.00107561	0.00112287	0.000911679	0.000643395	0.000392323	0.000467704	0.000721543	0.000675826	0.000858016	0.000940498	0.000762552	0.00080881	0.00110327	0.00100013	0.00086033	0.00083199	0.000761666	0.000867235	0.000908925	0.000814122
rAR1c1p1b1t3	0.00132428	0.00120321	0.000890777	0.000648259	0.000660631	0.000841374	0.000841077	0.000438879	0.000512994	0.00130196	0.00156167	0.00133807	0.00105226	0.000961042	0.000786839	0.000576332	0.000703413	0.000854027	0.000612285	0.000444481	0.000635365	0.000979347	0.000955261	0.000843949	0.00106223	0.00144516	0.00161776	0.00150602	0.00105172	0.000549177	0.000593827	0.000628412	0.000650415	0.000664166	0.000526266	0.000567325	0.000805688	0.00101501	0.00124764	0.00170183	0.00213971	0.00212125	0.00177252	0.00117877	0.000555839	0.000418154	0.000722848	0.00124401	0.00151776
rAR1c1p1b2t1	0.00103756	0.000766432	0.000401482	0.000427797	0.00103445	0.00115186	0.000882889	0.000753789	0.000701901	0.000924785	0.00108557	0.000707985	0.000739227	0.000989564	0.000919948	0.000820231	0.00094627	0.000829635	0.000685107	0.001001	0.000800465	0.000497286	0.000792469	0.000942908	0.000651567	0.000562902	0.000678426	0.000852632	0.000983193	0.00106024	0.00109291	0.000990975	0.000840257	0.00100527	0.00121247	0.0011274	0.000746165	0.00103368	0.00195504	0.00203224	0.00139043	0.000828593	0.000937044	0.00123662	0.00113206	0.000937996	0.000914002	0.00111562	0.00107668
rAR1c1p1b2t2	0.000441184	0.000440389	0.000761335	0.000963987	0.000952066	0.001116	0.00119093	0.000703842	0.000748414	0.00116196	0.0013096	0.001108	0.000652105	0.000505139	0.000653307	0.00099218	0.00123143	0.0011225	0.00124768	0.00102263	0.00016802	0.000963553	0.00120118	0.000869346	0.000815437	0.000595525	0.00098766	0.00129779	0.00107675	0.000707416	0.00108452	0.000996368	0.000981883	0.00101595	0.000658023	0.000632895	0.000888147	0.00124099	0.00120031	0.000918118	0.00065824	0.000497504	0.000880505	0.00117643	0.00088396	0.000523476	0.000602685	0.000839629	0.000873411
rAR1c1p1b2t3	0.00223579	0.00296941	0.00262761	0.00159324	0.00133473	0.00195888	0.00204521	0.00174088	0.00131013	0.000827171	0.00105644	0.00111475	0.000945489	0.00142532	0.00213025	0.00228822	0.00207522	0.00187497	0.00132474	0.00174625	0.00207846	0.00199572	0.00200716	0.00186243	0.00163844	0.00149476	0.0010025	0.00112348	0.00133564	0.000758989	0.000740021	0.00124757	0.00106656	0.000948003	0.00142895	0.00157322	0.00144389	0.000945575	0.000470995	0.000728852	0.00135816	0.00177696	0.0012747	0.000447136	0.00120196	0.0017506	0.00200847	0.00178739	0.00123527
rAR1c1p4b1t1	0.000896441	0.00114376	0.0011488	0.000830724	0.00062614	0.000612073	0.000687638	0.000906125	0.000951244	0.000702584	0.000399005	0.00025079	0.000335294	0.000603725	0.000931988	0.000958138	0.000772638	0.000829465	0.00098486	0.00101825	0.000929575	0.000724439	0.000496911	0.000471127	0.000465248	0.000483751	0.000446328	0.00051631	0.000677941	0.000599506	0.000560074	0.000469125	0.000223975	0.000181682	0.000224903	0.000601531	0.000838164	0.000714502	0.00059397	0.000697143	0.000614261	0.000434645	0.000380044	0.000422997	0.000413786	0.000391142	0.000358818	0.00025072	0.000156911
rAR1c1p4b1t2	0.000243378	0.000483802	0.000550732	0.000632854	0.000697178	0.000581187	0.000569627	0.000675459	0.00062717	0.000489496	0.000395381	0.000617433	0.000910287	0.000931353	0.000737253	0.000600677	0.000573359	0.000562971	0.000433152	0.000335308	0.000579076	0.000320286	0.000439323	0.000767895	0.000586925	0.000404334	0.000726402	0.000869137	0.000768769	0.000705973	0.000859424	0.000945028	0.000900766	0.000791659	0.000688516	0.000734321	0.000843068	0.000993023	0.00105407	0.00102413	0.00092774	0.000691324	0.000448148	0.00054404	0.000715412	0.000905563	0.000708211	0.000588522	0.00078843
rAR1c1p4b1t3	0.000767192	0.000683637	0.000717607	0.000787499	0.000691951	0.000495175	0.000403265	0.000462935	0.000651164	0.000976055	0.00126665	0.00119795	0.000891633	0.000570625	0.000291341	0.000282207	0.000685145	0.000799172	0.000745739	0.00090415	0.000866913	0.000579402	0.000893728	0.00129274	0.00112224	0.000581088	0.000371657	0.000613746	0.000940892	0.00105766	0.00086016	0.000576536	0.000543093	0.000259108	0.000719062	0.000774352	0.000690299	0.000836919	0.000994696	0.000823094	0.00039323	0.000203047	0.000492489	0.000731467	0.000692891	0.000528369	0.000427362	0.000534509	0.000661626
rAR1c1p4b2t1	0.000714824	0.00114508	0.00141062	0.0012456	0.00095555	0.00125336	0.00122901	0.00114156	0.00108299	0.00114763	0.00120649	0.00103129	0.000772869	0.000852813	0.000981022	0.0012458	0.00146843	0.00130434	0.00082243	0.000487163	0.000632072	0.000834341	0.000901724	0.000659401	0.00037445	0.000657156	0.00126046	0.00155174	0.00140494	0.00102691	0.000505602	0.000505304	0.00106661	0.00119804	0.0010045	0.000840036	0.000725681	0.000777689	0.000853489	0.000892368	0.00115704	0.00123794	0.000848803	0.000425517	0.000793885	0.000731797	0.000302841	0.000777226	0.00115035
rAR1c1p4b2t2	0.000909437	0.000772492	0.000935804	0.00104999	0.000651001	0.000485437	0.000331785	0.000275542	0.000491441	0.000630645	0.00048488	0.000801126	0.00109074	0.00107001	0.000876894	0.000597278	0.000400544	0.000722437	0.000852669	0.00093439	0.00104572	0.0011784	0.00128042	0.00116913	0.00108203	0.00118213	0.00106414	0.000616327	0.000479054	0.000703035	0.000716226	0.000938492	0.0011014	0.000949964	0.000630841	0.000392837	0.000634632	0.000599729	0.000467346	0.000400051	0.000367113	0.000530194	0.000862506	0.000967887	0.00091622	0.000833508	0.000981483	0.000769611	0.000616537
rAR1c1p4b2t3	0.000335115	0.000605674	0.00065	0.000501283	0.000584863	0.000756545	0.000783818	0.000756953	0.000986061	0.00116839	0.00101911	0.000548896	0.000504806	0.000864052	0.00101765	0.000905525	0.000622121	0.000601036	0.000513592	0.000374943	0.000544906	0.000770339	0.000561555	0.00010646	0.000551662	0.000554989	0.000298058	0.000197131	0.000326443	0.000598817	0.000860573	0.00088298	0.000725423	0.000653902	0.000753674	0.000756023	0.000515966	0.00028103	0.000485078	0.000735416	0.000990675	0.000979877	0.000617289	0.000553205	0.000592703	0.000542893	0.000556052	0.0004584	0.000642725
rMC1c0p0b1t1	0.000892389	0.000943428	0.000710398	0.000773665	0.00102065	0.00132046	0.00140647	0.00146015	0.00152193	0.00147019	0.00127836	0.0011586	0.00114063	0.00118198	0.00120502	0.0010395	0.000744994	0.00077798	0.000851079	0.000830538	0.000977313	0.00104397	0.00111426	0.00117519	0.00119396	0.00107252	0.000969001	0.00073183	0.000519946	0.000296167	0.000334649	0.00069621	0.000805557	0.000589888	0.000402594	0.000433654	0.000642182	0.000979674	0.00101177	0.000943131	0.000636419	0.000341505	0.000628552	0.0010608	0.0012025	0.00124084	0.00161893	0.00179846	0.00137403
rMC1c0p0b1t2	0.000754857	0.00111569	0.00146335	0.00131259	0.000740545	0.000934719	0.00118128	0.00124899	0.000984193	0.000601854	0.000342425	0.000758069	0.000858455	0.00114174	0.00155245	0.00127388	0.000694267	0.0008538	0.000887133	0.00127867	0.00124376	0.00107907	0.0011192	0.00111498	0.00101402	0.000910384	0.00117134	0.000964658	0.000737235	0.000826453	0.00107077	0.00115734	0.000777983	0.000297176	0.000624442	0.00067979	0.000643459	0.000679502	0.00136636	0.00177892	0.0013953	0.00101089	0.0014506	0.00142107	0.000990783	0.000980919	0.001175	0.000977004	0.000715908
rMC1c0p0b1t3	0.000505553	0.000651112	0.000787666	0.000674708	0.000514277	0.000548435	0.000605332	0.000700229	0.000984749	0.00111645	0.000823053	0.000821104	0.00094856	0.00103689	0.00113842	0.00135139	0.00135113	0.00104062	0.00125166	0.00104047	0.000525821	0.000595081	0.000549417	0.000542119	0.00103235	0.00133378	0.00124375	0.000708104	0.000481878	0.000455705	0.000816456	0.0013095	0.00191522	0.00233045	0.00177963	0.00100223	0.000586711	0.000806979	0.00083806	0.000751138	0.000422423	0.000448467	0.000714895	0.00111817	0.00132102	0.00105831	0.000920387	0.00156961	0.00167544
rMC1c0p0b2t1	0.00131691	0.00129745	0.00143887	0.00184407	0.00201977	0.0017736	0.0012875	0.000586919	0.000465922	0.000747427	0.00109224	0.00136783	0.00117081	0.000739607	0.00107194	0.00114854	0.000959789	0.00102968	0.00130851	0.00163415	0.00166195	0.00128084	0.00044348	0.000740074	0.00151842	0.00173978	0.00153573	0.00109248	0.000744398	0.000658397	0.000782884	0.000775499	0.00082782	0.000650906	0.000685197	0.00112872	0.00136286	0.00111207	0.000756683	0.000682825	0.000891328	0.00080586	0.000592614	0.000550698	0.000380283	0.000376056	0.00112401	0.00164899	0.00155758
rMC1c0p0b2t2	0.000896669	0.000622728	0.000775424	0.0014559	0.00175289	0.00142502	0.00109232	0.00111137	0.00112681	0.00148282	0.00147372	0.00145208	0.00143184	0.00144689	0.00158644	0.00137218	0.000910508	0.000919655	0.000526286	0.000645859	0.000979659	0.000872472	0.000436671	0.00100056	0.00138364	0.000970936	0.00058859	0.000742848	0.000715998	0.000586868	0.000499014	0.000479154	0.000582364	0.00107085	0.00156973	0.00160028	0.00134309	0.00114277	0.000794171	0.000754056	0.0011168	0.0007394	0.000384413	0.000697622	0.000659135	0.00041682	0.000446227	0.00082296	0.00117621
rMC1c0p0b2t3	0.000465922	0.00064528	0.000989766	0.00103218	0.000857962	0.00130209	0.00173825	0.00187851	0.00176028	0.00141761	0.0010441	0.000788094	0.000678702	0.000930415	0.00120681	0.00149998	0.001104	0.000503088	0.00070171	0.000845315	0.000714341	0.00102956	0.00150448	0.00138481	0.00116497	0.00117751	0.00105787	0.000870583	0.000525423	0.000913271	0.00110055	0.000949284	0.000866979	0.000806169	0.000847297	0.0012015	0.00146903	0.00115895	0.000699211	0.00134142	0.00174625	0.00152641	0.00123097	0.00106078	0.000527632	0.000434233	0.00113573	0.00156462	0.00159424
rMC1c0p1b1t1	0.000810905	0.00134979	0.00137381	0.00125343	0.00134188	0.00137521	0.00103039	0.000900288	0.00074663	0.00108441	0.00143191	0.00118054	0.000474274	0.00077593	0.00112462	0.00122041	0.00120558	0.00123819	0.00144224	0.00160373	0.00136908	0.00102714	0.00101735	0.0010846	0.0011234	0.000952741	0.0010056	0.00121914	0.00118045	0.000921161	0.000751695	0.000786103	0.000816632	0.00111811	0.000820435	0.000690199	0.000942821	0.000845674	0.000387769	0.000353993	0.000601619	0.000498213	0.000223337	0.00050923	0.000384961	0.000335908	0.000412562	0.000582342	0.00083835
rMC1c0p1b1t2	0.00074409	0.000878848	0.00119608	0.00123655	0.000950298	0.000540085	0.000822133	0.00139692	0.00144638	0.00108837	0.00110615	0.00153878	0.00158254	0.0012659	0.000808615	0.000396224	0.000850182	0.00108927	0.000867295	0.000471076	0.000661209	0.0009883	0.00123931	0.00102238	0.00114642	0.00134918	0.00171121	0.00169184	0.00127181	0.000960042	0.000767001	0.000678041	0.000765121	0.000693493	0.000258118	0.000444401	0.000686419	0.000609228	0.000591624	0.000745704	0.00104098	0.00134864	0.00152446	0.00153764	0.00165665	0.00173844	0.00159643	0.001103	0.000750877
rMC1c0p1b1t3	0.000797329	0.000843141	0.0011367	0.0012446	0.00148528	0.0015285	0.00135857	0.00106578	0.000655162	0.000551277	0.000810444	0.000790233	0.000572554	0.000646725	0.00117938	0.0016067	0.00134013	0.000824006	0.000560333	0.000465	0.000726189	0.000369924	0.000630207	0.000997004	0.000466027	0.000833139	0.00113954	0.000954649	0.00104074	0.00105524	0.00101982	0.00151461	0.0019226	0.00175778	0.00113763	0.000596499	0.000586078	0.000900194	0.00110226	0.001095	0.00123486	0.00123387	0.001466	0.00147212	0.00119442	0.00105564	0.00101948	0.000734218	0.000568172
rMC1c0p1b2t1	0.0011524	0.000854638	0.000545231	0.000789326	0.00068984	0.00056651	0.000652329	0.000407245	0.000309602	0.000291998	0.000288638	0.000577837	0.000969595	0.000973071	0.000810724	0.00105306	0.00101054	0.000770766	0.000738395	0.000988099	0.00127764	0.00157939	0.00173928	0.00152033	0.00100237	0.000541772	0.000474851	0.000648634	0.000584222	0.000642198	0.00127768	0.00136766	0.0007091	0.000606142	0.0010613	0.00111983	0.000484379	0.000313932	0.000922155	0.00121475	0.00141243	0.00142306	0.00167506	0.00132811	0.00070082	0.000688555	0.000659811	0.000670652	0.000912082
rMC1c0p1b2t2	0.000951412	0.00118032	0.00158363	0.00172106	0.00121355	0.000951984	0.00117616	0.00171639	0.00179969	0.00148041	0.00117307	0.000868235	0.00078294	0.00083137	0.00111336	0.0015647	0.00180323	0.00144398	0.00071536	0.000356431	0.000564965	0.000730194	0.000623976	0.000437299	0.000673134	0.000878739	0.000688708	0.000473408	0.00128355	0.00163299	0.00135709	0.000762216	0.000637476	0.00106756	0.00117553	0.00140576	0.00123881	0.000480213	0.000410835	0.00060065	0.00126125	0.00165948	0.00147895	0.00110328	0.000773029	0.000585637	0.000323914	0.000180166	0.000340709
rMC1c0p1b2t3	0.00109314	0.00114647	0.00111761	0.000804288	0.000545317	0.000536986	0.000571061	0.000647441	0.000937319	0.00084248	0.000530047	0.000745344	0.00106106	0.00116581	0.00126976	0.00138482	0.00142546	0.00152785	0.00175221	0.00174793	0.00146386	0.0010606	0.000806601	0.000795975	0.000986072	0.00104728	0.000850773	0.00153059	0.00187406	0.00169605	0.00138041	0.000954137	0.000576206	0.000508356	0.000649192	0.000646107	0.000900034	0.00104271	0.000923853	0.000603094	0.000320569	0.000166178	0.000169371	0.000677448	0.00123362	0.00134336	0.00129191	0.00139016	0.00144019
rMC1c0p4b1t1	0.000547071	0.000683482	0.00149033	0.00163617	0.00140183	0.00111632	0.000909926	0.000875148	0.000900113	0.00088978	0.000911896	0.00106185	0.00125589	0.00124325	0.0010824	0.00102246	0.000604968	0.000293007	0.000821669	0.0012437	0.00112939	0.000451946	0.000647712	0.00110027	0.00106074	0.000837648	0.000668104	0.000633653	0.000683544	0.000567268	0.000602033	0.000443327	0.000353048	0.000564925	0.000746797	0.000708581	0.00054608	0.000593131	0.000579264	0.000732911	0.000657598	0.000293329	0.000456287	0.000868925	0.00138208	0.0015306	0.00116869	0.000786051	0.000604384
rMC1c0p4b1t2	0.000517733	0.000367121	0.000322798	0.000323436	0.000537749	0.000802567	0.000923971	0.00129608	0.00138435	0.000852223	0.000254698	0.000487792	0.000563776	0.000567626	0.000854436	0.000977844	0.00072331	0.000695054	0.00105099	0.00135747	0.00132997	0.00145408	0.00137323	0.000810149	0.000731913	0.000759565	0.000394915	0.000613713	0.00103178	0.00103122	0.000765643	0.000647068	0.000406134	0.000322133	0.000690711	0.00098598	0.00111542	0.00109661	0.00100759	0.00104073	0.00105904	0.000782641	0.000611358	0.000673963	0.000581837	0.000945725	0.0010672	0.000746168	0.000586056
rMC1c0p4b1t3	0.000546414	0.000428879	0.000516802	0.000725113	0.000814993	0.000988668	0.00123179	0.00123244	0.00114524	0.00134818	0.00128527	0.00130492	0.00126959	0.00083584	0.000654969	0.000612007	0.000900614	0.00112887	0.000835879	0.000962924	0.000668099	0.000474584	0.00107559	0.0012254	0.000998376	0.00115743	0.00119417	0.00115224	0.00136426	0.00130537	0.00112659	0.00127685	0.00115735	0.000602293	0.000415993	0.000777006	0.00101774	0.000888961	0.000558226	0.000760315	0.00114487	0.000990703	0.000811505	0.00149573	0.00191291	0.00157433	0.00106215	0.00111704	0.00140158
rMC1c0p4b2t1	0.000819635	0.00118461	0.00114896	0.00104422	0.00110367	0.000996717	0.000754531	0.000472275	0.000224574	0.00044487	0.000594786	0.000613533	0.000610303	0.000592543	0.00059373	0.000773123	0.000745599	0.000377554	0.000307021	0.000378525	0.000401388	0.000384192	0.000315901	0.000547915	0.000793325	0.000648417	0.0002698	0.00018044	0.000334589	0.000377906	0.000369687	0.00051685	0.000475035	0.000279494	0.000324191	0.000368681	0.000490548	0.000526509	0.000277536	0.000315622	0.000640946	0.000495746	0.000377625	0.000940479	0.00119059	0.00103326	0.000639392	0.000469645	0.000520829
rMC1c0p4b2t2	0.000657454	0.000624476	0.000820669	0.000714634	0.000950158	0.000973365	0.000995429	0.000939109	0.000553015	0.000397897	0.00103741	0.00138449	0.00133265	0.00112147	0.00095518	0.000747603	0.000434738	0.000791006	0.00115842	0.00119764	0.00115308	0.000999204	0.000536974	0.000289261	0.000534337	0.000621657	0.000697866	0.000851888	0.000766894	0.000428434	0.000426775	0.000424862	0.000642666	0.000696535	0.000746584	0.000691174	0.000703785	0.000832907	0.000684849	0.000128782	0.000799239	0.00132899	0.00128021	0.000683737	0.000347751	0.000628604	0.000822371	0.000831825	0.000749633
rMC1c0p4b2t3	0.000635666	0.000633456	0.000544144	0.000957072	0.00130485	0.00101323	0.000565635	0.000716511	0.00107579	0.00103889	0.000706763	0.000342002	0.000534707	0.000791775	0.000800732	0.000792469	0.000865671	0.000804704	0.000487108	0.000600557	0.000373658	0.00056448	0.000879239	0.00102851	0.00104765	0.000982403	0.000817301	0.000789958	0.00129159	0.00178543	0.00169057	0.00100532	0.000843401	0.0013214	0.00125325	0.000896522	0.000799498	0.000833795	0.000966012	0.000706678	0.000534673	0.000703855	0.000507392	0.000662775	0.00068938	0.000352552	0.000496702	0.000737028	0.000751023
rMC1c1p0b1t1	0.000808862	0.00109466	0.0010836	0.00091282	0.000952369	0.00105297	0.00109904	0.00113195	0.000996684	0.00068172	0.000426629	0.000723745	0.000890449	0.000983326	0.000798277	0.000659021	0.000628332	0.000838437	0.00128264	0.00133785	0.00105586	0.000916248	0.000925032	0.000933232	0.000702834	0.000324483	0.000577695	0.000742765	0.000816565	0.000604858	0.000729175	0.000745558	0.000579459	0.000404016	0.000561794	0.000843002	0.000608924	0.000287337	0.000863265	0.000998107	0.000957259	0.00117256	0.00120928	0.00104031	0.00100928	0.000807144	0.000893368	0.000876379	0.000767217
rMC1c1p0b1t2	0.000838144	0.000885128	0.000598988	0.000558544	0.000552051	0.00084994	0.00106861	0.00116651	0.00138682	0.00129315	0.00093678	0.000845657	0.000851729	0.00118256	0.00172235	0.00192497	0.00190621	0.00199672	0.00189539	0.00160359	0.00144945	0.00182601	0.00196083	0.00142015	0.000514391	0.000451587	0.001233	0.00166695	0.00161881	0.00111595	0.000553324	0.000418961	0.000701285	0.001026	0.001024	0.00100277	0.000949536	0.00091146	0.00115546	0.00149646	0.00163367	0.00160846	0.00158286	0.00122569	0.000721175	0.000607999	0.000557289	0.000415811	0.000459027
rMC1c1p0b1t3	0.000455535	0.000451121	0.000833492	0.00137337	0.0017645	0.00209952	0.00223093	0.00192227	0.00150615	0.00146293	0.00153477	0.00143258	0.00122625	0.00127035	0.00116632	0.000872127	0.000629138	0.000536186	0.000546757	0.000893789	0.000947347	0.000987273	0.00111552	0.00100901	0.000971871	0.000911991	0.00152767	0.00199872	0.00184563	0.00136777	0.000802193	0.000527142	0.000858141	0.000989015	0.000748924	0.000660914	0.00109752	0.00103603	0.000690783	0.000530407	0.000917037	0.00119996	0.00130215	0.00122762	0.00134497	0.00128862	0.000887504	0.00114858	0.00109362
rMC1c1p0b2t1	0.000538074	0.000794311	0.00086564	0.000641178	0.000885561	0.00122447	0.00123194	0.00112097	0.00143406	0.00147175	0.00124334	0.00095402	0.0010167	0.0015375	0.00143664	0.000930699	0.00047573	0.000369963	0.000369719	0.000946112	0.00157877	0.00177919	0.00154764	0.0012309	0.00134739	0.00109302	0.000555652	0.000640025	0.000714363	0.000755341	0.000649764	0.000552777	0.000721225	0.000849959	0.000897627	0.000745365	0.000886891	0.000970737	0.000541792	0.000655343	0.000893069	0.000834582	0.000768461	0.00087237	0.000994744	0.000997509	0.000831564	0.000938526	0.000732729
rMC1c1p0b2t2	0.000849925	0.00104977	0.00110992	0.000900226	0.000956332	0.000933955	0.000553454	0.000245199	0.00079926	0.000751717	0.000516213	0.000335827	0.000151092	0.000338735	0.000621622	0.00099465	0.00104042	0.000698147	0.000649747	0.000736832	0.000613952	0.0005083	0.000664977	0.000922947	0.00104326	0.00111772	0.00107077	0.00128277	0.00119231	0.000583695	0.000657514	0.00123663	0.00163484	0.00133981	0.00124812	0.00154984	0.00170939	0.00164225	0.00138349	0.000939312	0.000383882	0.00049817	0.000632886	0.000712308	0.00089395	0.00111732	0.00120229	0.00102694	0.000799285
rMC1c1p0b2t3	0.000532135	0.000850338	0.000905408	0.000701921	0.000554892	0.000609699	0.000615193	0.000486863	0.000650027	0.000719504	0.000516951	0.000691738	0.000807923	0.000560044	0.000286591	0.000482264	0.0011959	0.00132752	0.000834015	0.000691042	0.000850532	0.000812397	0.000821462	0.000982215	0.00112994	0.00114821	0.00107765	0.000989491	0.000763823	0.000746446	0.000780509	0.000641072	0.000912307	0.00107273	0.000720645	0.000465121	0.000583885	0.00073732	0.000714666	0.000186805	0.000539789	0.000892516	0.000808468	0.000597252	0.000979674	0.00106559	0.000907074	0.000834868	0.000744341
rMC1c1p1b1t1	0.000419738	0.000682376	0.000737751	0.000865016	0.000854691	0.00073349	0.000745874	0.000537452	0.000650707	0.000602999	0.000689243	0.000926596	0.000910224	0.00118219	0.00135885	0.00109921	0.000583624	0.000431859	0.000829694	0.000918144	0.000467704	0.000747573	0.00133597	0.00144902	0.00112852	0.000684572	0.000396712	0.000373455	0.000368073	0.000432619	0.000724079	0.000871172	0.000649968	0.000530703	0.000660656	0.000725607	0.000929	0.00106252	0.00116335	0.00142433	0.00133882	0.000792327	0.000236452	0.00053428	0.000810917	0.00089641	0.000880005	0.000851383	0.000857456
rMC1c1p1b1t2	0.00095353	0.00108557	0.00135119	0.00147902	0.00128383	0.0010212	0.0011976	0.00154739	0.00156736	0.00128564	0.00100132	0.000703858	0.000783907	0.00121975	0.0012056	0.000689415	0.00026354	0.000537623	0.00077503	0.000830082	0.000532762	0.00053147	0.00134069	0.00160065	0.00136487	0.000999448	0.00101767	0.000974625	0.000481755	0.000614649	0.00129809	0.00155938	0.00129204	0.000772311	0.000849059	0.00174069	0.00196092	0.0015599	0.00114911	0.000837102	0.000751508	0.000928953	0.00130314	0.0014007	0.00114387	0.000702706	0.000905513	0.0010954	0.000921626
rMC1c1p1b1t3	0.000822273	0.000751622	0.000879332	0.00112096	0.00152842	0.00155716	0.00101572	0.00101015	0.00138369	0.00131945	0.000834735	0.000469183	0.000860878	0.00115498	0.00138794	0.00118574	0.000946295	0.00120953	0.00149837	0.00165355	0.00154662	0.00136718	0.00119804	0.00112474	0.00146126	0.00164564	0.000987321	0.000142463	0.000972463	0.00133981	0.00105978	0.000747273	0.000853636	0.000997588	0.00107519	0.000848609	0.000621307	0.000661285	0.000747983	0.000565175	0.000902018	0.00137861	0.00108275	0.00112596	0.00123417	0.00142128	0.00131557	0.000939124	0.000610628
rMC1c1p1b2t1	0.000740077	0.00130284	0.0015335	0.00130741	0.000932063	0.000774393	0.000740177	0.000699671	0.000947009	0.000983715	0.000645173	0.000633728	0.000828342	0.000896364	0.00091794	0.000677357	0.000660751	0.000912724	0.000684761	0.000249212	0.000560387	0.000737285	0.000921117	0.000888588	0.000860878	0.000767658	0.000586416	0.000519168	0.000364914	0.000883194	0.00121879	0.00100193	0.000928457	0.00119582	0.00129369	0.00121172	0.000985824	0.000776782	0.00104805	0.00122666	0.00109767	0.0010206	0.00117396	0.00123243	0.00117153	0.00101715	0.000674123	0.000679074	0.000745365
rMC1c1p1b2t2	0.000470554	0.00081165	0.00124064	0.00145017	0.00135217	0.00116946	0.000884036	0.000918528	0.00107582	0.00119129	0.00100076	0.000879102	0.000973042	0.000967759	0.000679311	0.000427756	0.000466044	0.000564625	0.000547436	0.000855726	0.000842487	0.000783477	0.000715667	0.000887813	0.000979127	0.00104376	0.00175881	0.00185224	0.00139829	0.000984799	0.00111919	0.0014383	0.00125899	0.00120271	0.00125482	0.00112951	0.000833896	0.000440348	0.000370177	0.000543204	0.00050782	0.000570902	0.000943902	0.00136512	0.00132456	0.00102464	0.0010145	0.00131591	0.00135486
rMC1c1p1b2t3	0.00110062	0.00104939	0.00103377	0.00127202	0.00169404	0.0019007	0.00152165	0.00086366	0.000493562	0.000839752	0.00137651	0.00143433	0.00107474	0.0012377	0.0012867	0.0010363	0.000743761	0.000569289	0.000629747	0.000691352	0.000714742	0.000592586	0.000448265	0.000277018	0.00063371	0.00121422	0.00109926	0.000597653	0.000619023	0.000677727	0.000442522	0.000720878	0.000821178	0.000664913	0.000778867	0.00114284	0.00191147	0.00226256	0.00179363	0.00149609	0.00161317	0.00139344	0.00106698	0.000696307	0.000723413	0.00127449	0.00136809	0.0011022	0.00100033
rMC1c1p4b1t1	0.00115073	0.00106943	0.000975219	0.000904089	0.000677809	0.000643942	0.000815226	0.000878341	0.00105747	0.00120948	0.000883673	0.000351039	0.000570398	0.000592688	0.000592808	0.000667336	0.000811237	0.000697913	0.000743587	0.000953592	0.00103543	0.000932861	0.000930313	0.000881638	0.00087076	0.0012272	0.00143669	0.00146543	0.00128503	0.00103724	0.000949826	0.000599115	0.000824187	0.00101846	0.000753165	0.000426896	0.000402082	0.00056374	0.000561708	0.000244839	0.000614325	0.000995654	0.00114505	0.00119289	0.00107376	0.00121405	0.00130048	0.00101744	0.00101732
rMC1c1p4b1t2	0.0013963	0.00106306	0.000656948	0.000947793	0.000885393	0.000443433	0.000398785	0.000697872	0.000846335	0.00114295	0.00101181	0.00148547	0.00153436	0.00111563	0.000741223	0.000831689	0.000887425	0.000682144	0.000448041	0.000506033	0.000669734	0.000751369	0.00089751	0.000800327	0.000771961	0.00101868	0.00127707	0.00137907	0.00123431	0.00109385	0.00102381	0.0012066	0.00123127	0.00093711	0.000529465	0.000489915	0.000427978	0.00035288	0.000223428	0.000475151	0.000940631	0.000986898	0.000698897	0.000681613	0.000679772	0.000548343	0.000944977	0.00103785	0.000924953
rMC1c1p4b1t3	0.000704963	0.000684908	0.000888309	0.000927165	0.000558726	0.000568961	0.000820088	0.000831398	0.000622107	0.000906829	0.000971828	0.000630697	0.000527812	0.000823904	0.000805773	0.000585516	0.000676969	0.000703808	0.000114181	0.000687018	0.000851604	0.000917028	0.000796191	0.000707364	0.00116448	0.00154415	0.00156836	0.00121814	0.000958399	0.000987173	0.0010557	0.00100451	0.00119173	0.00104259	0.000774866	0.000694846	0.00088347	0.000869965	0.000785554	0.000459216	0.000654142	0.000995723	0.00114148	0.00168659	0.00195795	0.00145187	0.00102371	0.00137114	0.00150114
rMC1c1p4b2t1	0.00110933	0.000718123	0.000601752	0.000712142	0.000700074	0.00114021	0.00142161	0.00139995	0.00117366	0.00100273	0.000772992	0.000773702	0.000742411	0.000717141	0.000988464	0.00124466	0.00148102	0.00150399	0.001323	0.001198	0.00116754	0.000962938	0.000772021	0.00059479	0.000668788	0.000666827	0.000935541	0.00114781	0.000937734	0.000400434	0.000310993	0.000656238	0.000775482	0.000786976	0.000944421	0.00100928	0.000848544	0.000806552	0.000978793	0.000574691	0.000170834	0.000694977	0.00117308	0.00148279	0.00150892	0.00134299	0.000979502	0.00053325	0.000480874
rMC1c1p4b2t2	0.00067824	0.000870401	0.000810981	0.000845342	0.000877135	0.000943476	0.000958315	0.000691217	0.000768955	0.000941318	0.000786074	0.000532878	0.000459068	0.000534991	0.000794467	0.00070915	0.000534909	0.000654205	0.000434396	0.000756796	0.00121346	0.00157716	0.00160073	0.00146477	0.00142425	0.00131456	0.00137563	0.00126176	0.00106269	0.00103372	0.00098082	0.00091993	0.000666588	0.000387894	0.000767181	0.00102761	0.000996815	0.000759411	0.000601733	0.00043433	0.000828791	0.00120065	0.00136647	0.00125832	0.000742626	0.000306869	0.00103448	0.00115486	0.000819822
rMC1c1p4b2t3	0.00101825	0.00103769	0.000889108	0.000892199	0.00106685	0.00110638	0.00107744	0.000872245	0.000438335	0.000700895	0.000820987	0.000347311	0.00102132	0.00166147	0.00168528	0.00139502	0.00124723	0.00110101	0.000833903	0.000483216	0.000429359	0.00091654	0.00107941	0.000918794	0.00131689	0.00129835	0.000770424	0.000142207	0.000486785	0.000813729	0.000811997	0.000557328	0.000559435	0.000524213	0.000439233	0.000695547	0.00115184	0.0012657	0.00111162	0.00100318	0.000912277	0.000927194	0.00105352	0.00125378	0.00135823	0.00106351	0.000868427	0.000704899	0.000799344
rMC2c0p0b1t1	0.00188189	0.00173964	0.00133357	0.00101848	0.00108632	0.00159902	0.00167052	0.00165756	0.00171927	0.00135161	0.000959548	0.000812022	0.000826399	0.000763147	0.000843303	0.00123636	0.00141316	0.00119823	0.000999862	0.000753647	0.000479882	0.00034694	0.000540557	0.000922534	0.00119772	0.00131206	0.00118835	0.000936715	0.000776869	0.000847974	0.000927405	0.00109466	0.0013133	0.00122638	0.000985755	0.00111015	0.00113761	0.000887196	0.000592308	0.000608206	0.000876057	0.00101422	0.000902026	0.00080497	0.000766052	0.000952489	0.0013857	0.00164594	0.00143987
rMC2c0p0b1t2	0.000841702	0.00172758	0.00196905	0.00131941	0.000728951	0.00110304	0.00111187	0.000864595	0.00086784	0.00082436	0.000410431	0.000437434	0.000623978	0.000877819	0.000649634	0.000110251	0.000536052	0.0007652	0.000941307	0.00103348	0.000925282	0.000494287	0.000601949	0.00152572	0.00182435	0.00152044	0.00177088	0.00148777	0.000654104	0.000784265	0.00105803	0.00141676	0.00135173	0.00101216	0.000661025	0.00017013	0.000660752	0.00130671	0.00136282	0.0013009	0.0012886	0.00109859	0.000960606	0.00103805	0.00116937	0.00127199	0.00129828	0.000935463	0.000745799
rMC2c0p0b1t3	0.000929868	0.000908371	0.000627765	0.000447173	0.00122993	0.00162079	0.00167849	0.00179318	0.00153431	0.00110402	0.000942216	0.00095788	0.00163068	0.00208385	0.00198489	0.00137456	0.00126414	0.00213656	0.00248348	0.00198922	0.0020795	0.00254061	0.00222835	0.00137962	0.00145022	0.0012313	0.00153704	0.00159691	0.00144291	0.0012935	0.00125547	0.000946386	0.000693983	0.00111062	0.00157395	0.00150178	0.00105852	0.000969479	0.000773772	0.00062618	0.00088202	0.0013099	0.00144671	0.00146314	0.00160423	0.00158054	0.00153947	0.00201421	0.00219767
rMC2c0p0b2t1	0.000501707	0.000590202	0.000592124	0.000633936	0.00103579	0.00127999	0.00110203	0.00136564	0.00170292	0.00160506	0.00134423	0.00112464	0.000918612	0.000877381	0.000690951	0.000451053	0.000352386	0.000517758	0.000507233	0.000696696	0.00132524	0.00192359	0.00193264	0.00157522	0.0015553	0.00185684	0.00199096	0.00176201	0.00133023	0.00124394	0.00129205	0.00126552	0.0010669	0.00100967	0.000676445	0.0010108	0.000858234	0.000525592	0.0006266	0.000993572	0.00120011	0.000880745	0.000674379	0.0010115	0.001314	0.00151489	0.0013149	0.00151265	0.00142947
rMC2c0p0b2t2	0.0014752	0.00133943	0.00104283	0.000787	0.000694559	0.00115189	0.00180676	0.00229239	0.00221472	0.00168502	0.00117205	0.000965344	0.00068084	0.000813169	0.00135951	0.00140365	0.000980362	0.000552601	0.000850342	0.00117235	0.00133321	0.00151528	0.0015563	0.00138102	0.00126099	0.00158145	0.00156316	0.00102558	0.00131562	0.00181832	0.00179581	0.00134961	0.00119489	0.000895278	0.000666981	0.000609199	0.000612635	0.000650638	0.00120204	0.00158309	0.00150305	0.0012499	0.00100056	0.00109445	0.00119412	0.0012641	0.00127905	0.00108017	0.000879761
rMC2c0p0b2t3	0.00103347	0.00107894	0.00123416	0.00142299	0.00144634	0.00142613	0.00167567	0.0019532	0.001956	0.00145868	0.000971112	0.00121105	0.0015949	0.00148338	0.00111097	0.00103431	0.00128261	0.00147578	0.00146454	0.00143581	0.00162069	0.00178365	0.00156828	0.00160577	0.00185085	0.00186404	0.00124174	0.000710882	0.00088553	0.00155843	0.00208025	0.002082	0.00177968	0.00150458	0.00101599	0.000855165	0.000652883	0.000425847	0.000641848	0.00087286	0.00112605	0.00173577	0.00193733	0.00160785	0.0014124	0.00175854	0.00196586	0.00190537	0.0016867
rMC2c0p1b1t1	0.000850221	0.000939179	0.00101042	0.000895437	0.000769088	0.000921908	0.00130381	0.00188505	0.00171672	0.00105279	0.0011432	0.000654911	0.00077135	0.0014172	0.00144585	0.000907117	0.000395646	0.000445569	0.000868269	0.00111466	0.000981486	0.000485958	0.00055957	0.00101066	0.000971919	0.00112972	0.00165952	0.00178431	0.00138971	0.00088969	0.000718717	0.000499316	0.000280452	0.00049752	0.00101166	0.00152918	0.00191064	0.00201752	0.00179377	0.00140736	0.00104935	0.000591183	0.00101497	0.00110841	0.000735308	0.000659156	0.000933906	0.00090407	0.000657041
rMC2c0p1b1t2	0.000963786	0.00043632	0.000787196	0.00110022	0.00123051	0.00130544	0.00144847	0.00112362	0.000490031	0.000341467	0.000744131	0.000981458	0.00123196	0.00119618	0.000914999	0.00103731	0.00110228	0.00122537	0.00103376	0.000629716	0.000480732	0.000603805	0.000546673	0.000536932	0.000321383	0.000513313	0.000832324	0.00104287	0.00123248	0.00128352	0.00108877	0.000725073	0.000516882	0.0005712	0.000692367	0.000761409	0.000797675	0.000789337	0.000630288	0.000898024	0.00132885	0.00160361	0.00149128	0.00134825	0.00150076	0.00146361	0.000890744	0.000481329	0.000503912
rMC2c0p1b1t3	0.000949409	0.00101868	0.00108665	0.000958611	0.0010827	0.00123193	0.00140164	0.00152643	0.00186923	0.00174586	0.00127952	0.00061737	0.00125372	0.00142489	0.00125079	0.00101491	0.00155196	0.00185485	0.00169225	0.00117021	0.000763124	0.000915265	0.00107369	0.00119176	0.000992483	0.000870824	0.000578141	0.000855946	0.00120089	0.000948261	0.00102041	0.000789882	0.000477144	0.00059854	0.000749541	0.000812127	0.000710158	0.00074617	0.00088436	0.000933125	0.000766356	0.00105902	0.00104364	0.00112387	0.00109289	0.000881368	0.00132436	0.00129598	0.00132343
rMC2c0p1b2t1	0.00106601	0.000913236	0.0011035	0.000953435	0.00078776	0.000765089	0.000484524	0.000590094	0.000867678	0.000951225	0.000858463	0.000724675	0.000844858	0.00122514	0.00130099	0.000982896	0.00104545	0.000859929	0.00059072	0.00084385	0.00105845	0.000856265	0.00101669	0.00144869	0.00144963	0.000857987	0.000527957	0.000838433	0.000943825	0.000959645	0.000820916	0.000826309	0.000867075	0.00111212	0.00125172	0.00138585	0.00142281	0.0011601	0.000870876	0.000756374	0.000799586	0.00108883	0.00122024	0.000816754	0.000622769	0.00105555	0.00103636	0.000953597	0.00102699
rMC2c0p1b2t2	0.00129488	0.00152803	0.000986807	0.000404538	0.000526076	0.000283429	0.000300556	0.000904996	0.00119806	0.00105641	0.000909847	0.000895206	0.000763	0.000662096	0.000728436	0.000839503	0.000795431	0.000736815	0.0009535	0.00124782	0.00155909	0.0017106	0.00151	0.00110029	0.00104957	0.00100834	0.000707678	0.000899944	0.0010502	0.000897073	0.00115614	0.00138608	0.00115897	0.00069176	0.000673999	0.00072738	0.000685087	0.000794649	0.000747712	0.000598459	0.00081781	0.000983718	0.000922358	0.000876215	0.000717832	0.000461323	0.000667286	0.000864746	0.00101326
rMC2c0p1b2t3	0.000725572	0.000924312	0.00168015	0.0019851	0.00175753	0.00139146	0.00115549	0.00111825	0.00111335	0.000986923	0.00129206	0.00147405	0.00130242	0.00116581	0.00118755	0.00119666	0.000972217	0.00133044	0.00144353	0.000994596	0.000517522	0.000395294	0.000380028	0.000860878	0.00119859	0.00117946	0.0014072	0.00155864	0.00123187	0.000984388	0.000753746	0.000618695	0.000930815	0.00128411	0.00120615	0.00117274	0.00138791	0.00122636	0.000961301	0.000825756	0.000419276	0.00075773	0.0012081	0.0011691	0.000881743	0.000746473	0.000620165	0.00093032	0.0012362
rMC2c0p4b1t1	0.000878051	0.000941965	0.000878479	0.000733136	0.000667077	0.000668859	0.000798643	0.000931157	0.000931723	0.000737509	0.000475273	0.000346468	0.000525225	0.000765422	0.000818354	0.00088542	0.000867297	0.000565848	0.00058389	0.000947039	0.00168124	0.00192589	0.00151212	0.00104257	0.00114718	0.000951593	0.000889332	0.00109975	0.00113376	0.000937255	0.000973091	0.00120069	0.00133119	0.00100225	0.000354174	0.000240702	0.000436103	0.000299141	0.000521232	0.000806422	0.00104016	0.00106839	0.000779044	0.000243456	0.000491957	0.000928276	0.00132788	0.00128017	0.000858696
rMC2c0p4b1t2	0.000732299	0.000720518	0.000641421	0.000547151	0.000327111	0.00037035	0.000631953	0.00100416	0.00136426	0.00108147	0.000627751	0.000368249	0.000457964	0.000718337	0.000737738	0.000694079	0.000544134	0.000718407	0.000727998	0.000542769	0.000911458	0.00121755	0.00105792	0.000880881	0.00100579	0.000987377	0.000802456	0.00104355	0.000950397	0.000534215	0.000601009	0.000612432	0.000324408	0.000350527	0.000606956	0.000805168	0.00093993	0.00088743	0.000708254	0.000896634	0.00108711	0.000906501	0.000459963	0.00108299	0.00121546	0.0010409	0.000977894	0.000977385	0.000815129
rMC2c0p4b1t3	0.00117571	0.00104137	0.000846897	0.000859386	0.000956469	0.000660024	0.000354352	0.000611098	0.000657401	0.000636834	0.000743825	0.000829612	0.00083725	0.00111717	0.00142498	0.00122496	0.000647162	0.000235721	0.000496579	0.000691866	0.000886068	0.00109572	0.00107845	0.00100392	0.000940492	0.00086072	0.000625677	0.00031737	0.000609842	0.000727516	0.000530944	0.000596711	0.000979768	0.00138863	0.00145776	0.000989472	0.000702865	0.000813727	0.000824895	0.000953158	0.00114755	0.00139704	0.00144937	0.0012904	0.000646572	0.000834307	0.000925986	0.000672664	0.000905889
rMC2c0p4b2t1	0.0010877	0.00112461	0.00108644	0.00114506	0.000993968	0.000643865	0.000670148	0.000877352	0.00114733	0.00091707	0.000387357	0.000455677	0.000558186	0.000869668	0.00112103	0.00113348	0.000894329	0.00125499	0.00136787	0.00119433	0.00122253	0.00138836	0.00161129	0.00149782	0.00132782	0.00123851	0.00131253	0.00116053	0.00109409	0.00119999	0.000956476	0.00104524	0.00121012	0.00120477	0.00111991	0.00106286	0.000998215	0.00116217	0.00145035	0.00148516	0.00131176	0.00126476	0.00111578	0.00061444	0.000573599	0.00107329	0.00128288	0.00107377	0.000735347
rMC2c0p4b2t2	0.000897282	0.000854375	0.00103358	0.0011313	0.000851416	0.000458351	0.000942361	0.00110416	0.00102974	0.00113984	0.00126809	0.00112246	0.000833664	0.0007854	0.000864935	0.00107539	0.00118953	0.0014479	0.00145961	0.0010334	0.000840843	0.000688193	0.0005976	0.000587154	0.000794426	0.00109229	0.000903375	0.00100501	0.00110144	0.0012412	0.00113869	0.000931798	0.000696102	0.000781702	0.0010812	0.00108606	0.00112554	0.00141487	0.00135368	0.00085255	0.000479543	0.0005054	0.000697388	0.000898725	0.000835499	0.000665404	0.000442973	0.000496791	0.000623092
rMC2c0p4b2t3	0.00145915	0.000940652	0.000713982	0.000952615	0.000974191	0.000800581	0.000638782	0.00057012	0.000658896	0.000800074	0.000599594	0.000633276	0.000988767	0.00106702	0.00102609	0.000881354	0.00104011	0.000967672	0.000450436	0.000799862	0.00108128	0.00110734	0.00124127	0.00143455	0.00133125	0.00106318	0.000630528	0.000476031	0.0010784	0.00167129	0.00203706	0.00198243	0.00127892	0.0013307	0.00152621	0.00169002	0.00184439	0.00166995	0.00124896	0.00113635	0.00147684	0.00142516	0.00108616	0.00106076	0.00124039	0.00146036	0.00134474	0.000800963	0.000769015
rMC2c1p0b1t1	0.00100658	0.00120216	0.00111113	0.000874388	0.00155227	0.00143476	0.000507306	0.000652158	0.000503398	0.000878028	0.00115946	0.000938626	0.000550491	0.000325746	0.000778554	0.00130023	0.00179905	0.00192775	0.00146521	0.000824045	0.00057711	0.000685144	0.000676943	0.00069378	0.000911229	0.000857533	0.000746233	0.000865749	0.00106931	0.00109891	0.000961081	0.000513916	0.000492212	0.00116495	0.00146175	0.00101382	0.000894136	0.00115206	0.00126938	0.00152872	0.00109436	0.00055231	0.000755301	0.000943147	0.000735266	0.000620993	0.000926812	0.00104276	0.00108564
rMC2c1p0b1t2	0.000950546	0.000972039	0.00104815	0.0011517	0.00144587	0.00160445	0.00162173	0.00131964	0.00135094	0.00166661	0.0018958	0.00154745	0.00145604	0.00112455	0.000861333	0.0010202	0.00133266	0.00151356	0.0016973	0.00199953	0.00200894	0.00164185	0.00157451	0.00145045	0.00106909	0.000992814	0.000836305	0.000625289	0.000634117	0.000991667	0.000952074	0.000807976	0.000991015	0.00119314	0.00107641	0.000583469	0.000428904	0.000551407	0.000451734	0.00107927	0.00157807	0.00151615	0.000701694	0.000912178	0.00161373	0.00201038	0.00173385	0.000900347	0.000443237
rMC2c1p0b1t3	0.00169661	0.0020264	0.00159864	0.0013703	0.00138455	0.00122413	0.00076338	0.000703443	0.00101629	0.00150795	0.00174219	0.00164676	0.00129849	0.00136711	0.00115517	0.000662633	0.000892611	0.00103556	0.000771875	0.000632488	0.000149042	0.000589049	0.00103387	0.00163485	0.00176283	0.00133986	0.0010455	0.00107739	0.00107477	0.000995597	0.00122416	0.00106484	0.000768629	0.000462441	0.000188677	0.000715655	0.000667334	0.0002897	0.000764195	0.00115058	0.00100004	0.000710071	0.000529888	0.000896842	0.00122524	0.0016836	0.00176001	0.00137696	0.0009865
rMC2c1p0b2t1	0.000860452	0.00087227	0.00107696	0.000887039	0.000667605	0.00108905	0.00165755	0.00166382	0.00101917	0.000935692	0.000968545	0.000692984	0.00134193	0.00219868	0.00265518	0.00230135	0.00142792	0.00107626	0.00153593	0.00184091	0.00148745	0.000857687	0.00073656	0.00053438	0.0010562	0.00176519	0.00187557	0.00138509	0.000861539	0.00105598	0.00126243	0.00155758	0.00162941	0.00130513	0.00108373	0.00111181	0.00103449	0.000853776	0.000688707	0.000690798	0.000933662	0.00122425	0.0011512	0.00100662	0.000679683	0.000690886	0.000851306	0.00105752	0.00121314
rMC2c1p0b2t2	0.00147839	0.0011947	0.00108064	0.00138126	0.00191973	0.00192264	0.00142891	0.00109302	0.000935672	0.000601323	0.000501577	0.00124879	0.00155712	0.00138077	0.00087981	0.000371955	0.000798368	0.00129003	0.00145948	0.00121117	0.000888756	0.00101185	0.000738022	0.00161868	0.00198416	0.00161866	0.00106309	0.00096094	0.000771151	0.000677529	0.000663868	0.000942732	0.00129785	0.00136584	0.0011934	0.0012027	0.00163768	0.00207365	0.00181035	0.000954711	0.000767448	0.00100217	0.000732445	0.000683103	0.000802508	0.000798376	0.000778189	0.000771296	0.000871613
rMC2c1p0b2t3	0.00144181	0.00214667	0.00195237	0.000914678	0.000641507	0.00114004	0.00125201	0.00131434	0.00138317	0.00111682	0.00119496	0.00114068	0.00133785	0.00170106	0.00221986	0.0024133	0.00235712	0.00196425	0.00119968	0.000555998	0.000606495	0.000560326	0.000421145	0.000622157	0.00080547	0.000713369	0.000449983	0.000647162	0.00087841	0.000877942	0.000950119	0.00110546	0.000802546	0.000348799	0.000520723	0.000679025	0.000830458	0.000998489	0.000925225	0.000981123	0.00103732	0.00102822	0.0010829	0.0011797	0.00122719	0.00137302	0.00155983	0.00116135	0.000739319
rMC2c1p1b1t1	0.00057144	0.000485002	0.000433588	0.000452526	0.000649222	0.00102335	0.00118903	0.00113177	0.00111203	0.000905727	0.00102864	0.00145606	0.00138758	0.0010389	0.000934617	0.00116235	0.00131307	0.00128977	0.00103333	0.000771264	0.000940614	0.00111636	0.00119097	0.000931944	0.000676725	0.000675465	0.000769198	0.000584624	0.000752637	0.000947732	0.00104028	0.0011486	0.00121723	0.00134874	0.0012044	0.000928013	0.000772109	0.00051081	0.00066815	0.000745009	0.000513493	0.00068636	0.000853699	0.00091749	0.00106798	0.00150968	0.00154163	0.00140573	0.00149273
rMC2c1p1b1t2	0.000923778	0.00118208	0.00114055	0.000939487	0.00122192	0.00149888	0.00154575	0.00154393	0.00142533	0.00101172	0.000665468	0.000865413	0.00149721	0.00184156	0.00195859	0.00205908	0.00206187	0.0017174	0.00097109	0.00046607	0.000961574	0.00129786	0.00179629	0.00181245	0.00150163	0.00107325	0.000737334	0.000261973	0.000506242	0.00102785	0.00119112	0.00105438	0.00104903	0.00128357	0.00126448	0.00112449	0.00143116	0.00177275	0.00188037	0.00179714	0.00132656	0.000590244	0.00134949	0.00169544	0.00166671	0.0014437	0.001063	0.000959534	0.0013795
rMC2c1p1b1t3	0.000234325	0.000267166	0.000455503	0.000558889	0.000885924	0.000880029	0.000712417	0.000734482	0.000867635	0.000848751	0.000656381	0.000513261	0.000589734	0.000810992	0.000973214	0.00111504	0.00128423	0.00137359	0.00138524	0.00127966	0.00107676	0.000894103	0.00080799	0.00100995	0.00115443	0.00112634	0.00103238	0.00102141	0.000983572	0.000947074	0.00107102	0.000845084	0.000625597	0.0010394	0.000864925	0.000597787	0.000817001	0.000871061	0.000737864	0.000747264	0.000864854	0.000762111	0.000591542	0.000667503	0.000649712	0.000773599	0.000837951	0.000618345	0.00067411
rMC2c1p1b2t1	0.000582074	0.00125787	0.00178621	0.00233437	0.00237273	0.00175896	0.00092935	0.000951415	0.00145867	0.00157952	0.00131442	0.00109177	0.0012156	0.00174288	0.00232486	0.00233265	0.0015792	0.000975301	0.00161918	0.00189719	0.0016291	0.000989787	0.000799396	0.000865226	0.00112101	0.00131475	0.00104386	0.000541018	0.00052594	0.000711772	0.000980926	0.000706256	0.000727485	0.0014852	0.00177686	0.00189554	0.00175534	0.00111163	0.00111764	0.00135312	0.0013055	0.00098917	0.00063619	0.000512871	0.000898585	0.000974058	0.000776358	0.000590877	0.000986945
rMC2c1p1b2t2	0.00154714	0.00183806	0.00137158	0.000717891	0.000872767	0.00149704	0.00159135	0.00112924	0.000937162	0.00108032	0.00100853	0.00115755	0.00121871	0.000886052	0.000473327	0.000938588	0.00109798	0.000839736	0.000935928	0.000784916	0.000982478	0.00112251	0.00112681	0.00151666	0.00155444	0.0012916	0.000888838	0.000348936	0.000667493	0.00127322	0.00172069	0.00142071	0.000624799	0.000237279	0.000397304	0.000558825	0.000783771	0.000953381	0.00113298	0.000938972	0.00126562	0.000951352	0.000728101	0.000671419	0.000532788	0.000456892	0.000327645	0.000504133	0.00107482
rMC2c1p1b2t3	0.00128005	0.00116023	0.00121478	0.00128954	0.0010523	0.000914193	0.00116951	0.00109944	0.000731372	0.000363465	0.000893708	0.00116084	0.00108329	0.000922443	0.000680729	0.000702965	0.000798888	0.000653817	0.00156589	0.00209459	0.00168929	0.000861828	0.000673407	0.00120458	0.00124638	0.00117902	0.00123401	0.0014632	0.00173189	0.00149885	0.00109502	0.00103125	0.00125532	0.00154827	0.00141382	0.00139799	0.00135289	0.00109392	0.00103139	0.00123808	0.00113004	0.000962934	0.00127931	0.00171488	0.00185091	0.00144414	0.000848638	0.000925027	0.000951479
rMC2c1p4b1t1	0.00125437	0.00111627	0.000749072	0.00108093	0.00122892	0.000846097	0.000471422	0.00106445	0.00164245	0.00152857	0.000928881	0.00041039	0.000458876	0.000866761	0.000720081	0.000448702	0.000634954	0.000605971	0.000548882	0.000837624	0.00101941	0.000975778	0.00108118	0.00119684	0.000997307	0.00069079	0.000977276	0.00121814	0.00110244	0.000709501	0.000279625	0.000753896	0.000874377	0.000514421	0.000892868	0.00099341	0.000288063	0.000775768	0.000956609	0.000882311	0.00087712	0.000677614	0.000507867	0.000873763	0.00118209	0.00118773	0.0010298	0.0010425	0.00117362
rMC2c1p4b1t2	0.000541612	0.00057939	0.00101103	0.00119096	0.00129236	0.00147071	0.00167961	0.00139269	0.000922246	0.000428008	0.000652141	0.000963327	0.00107642	0.00143916	0.0015982	0.00171324	0.00153294	0.000923178	0.000884708	0.000778331	0.000570725	0.000880041	0.00116164	0.000879457	0.000801683	0.00100124	0.00102537	0.00116781	0.00107329	0.000525114	0.000297482	0.000336481	0.000543761	0.000559441	0.000565619	0.000677078	0.000629101	0.000712143	0.000696728	0.0012944	0.00190749	0.00225996	0.00223975	0.00207101	0.00185202	0.00163611	0.00137378	0.000899212	0.000862669
rMC2c1p4b1t3	0.000791404	0.0011579	0.00101255	0.000855735	0.00104655	0.00116173	0.00100572	0.00072789	0.000407052	0.000322871	0.00091759	0.00160037	0.00186363	0.00165176	0.00116187	0.000471966	0.000359785	0.000272756	0.000620494	0.00122161	0.00136147	0.00130298	0.00119987	0.00103373	0.00110874	0.00105485	0.000532287	0.000639737	0.00130058	0.0012595	0.00103624	0.00123503	0.00157519	0.0016457	0.00125381	0.000619562	0.000543806	0.000735084	0.000712184	0.000861006	0.000944623	0.000682334	0.000528599	0.000582958	0.00118082	0.00144155	0.00134926	0.000982178	0.000554306
rMC2c1p4b2t1	0.000926701	0.000819194	0.000324413	0.000254298	0.000462409	0.000764505	0.00117259	0.00156106	0.0017598	0.00145282	0.000801402	0.000418102	0.000853431	0.00123023	0.00114358	0.000826003	0.000682769	0.000640666	0.000598962	0.00074294	0.000785265	0.000674701	0.00035584	0.000925126	0.00111639	0.00108096	0.00137727	0.00158044	0.00150151	0.00103819	0.000719068	0.000719942	0.000954398	0.000916905	0.000974517	0.00109241	0.0010639	0.000921353	0.000883183	0.000872307	0.0010038	0.00110821	0.00104079	0.000959448	0.00100575	0.000871561	0.00106013	0.00156192	0.00161982
rMC2c1p4b2t2	0.000620509	0.000515888	0.000832042	0.000963912	0.00110545	0.00132012	0.00151363	0.00136267	0.00101058	0.000981698	0.00101758	0.00101695	0.000713005	0.000392992	0.00079426	0.00108461	0.0011111	0.00108548	0.00116987	0.00117994	0.000933233	0.00102003	0.00116299	0.00142058	0.00150546	0.00141408	0.00111064	0.000626907	0.000530496	0.00046527	0.000238275	0.000471724	0.000606475	0.00059292	0.000935328	0.00120958	0.00128798	0.00115035	0.000864531	0.000533023	0.000571458	0.000692305	0.000694339	0.000610474	0.000858339	0.000674644	0.000334272	0.000353157	0.000337263
rMC2c1p4b2t3	0.000741261	0.00127548	0.00142798	0.000962736	0.000320252	0.000584882	0.000781584	0.000914416	0.000983438	0.00113887	0.00120854	0.00100302	0.000831457	0.000737288	0.00090506	0.000715592	0.000548072	0.000782466	0.000998917	0.00123522	0.000999185	0.000524464	0.000880884	0.00111364	0.00125226	0.00125133	0.00133864	0.00102829	0.000883195	0.000902915	0.00132306	0.00131879	0.000792866	0.000712034	0.000824323	0.000897295	0.000892569	0.000907448	0.000982978	0.00104521	0.00119949	0.00106698	0.000628593	0.000727509	0.00116987	0.00150296	0.00149837	0.00116431	0.00104908
rMR1c0p0b1t1	0.000649989	0.000471502	0.000325347	0.000670947	0.00089747	0.00111187	0.00124403	0.00111455	0.00108994	0.00124145	0.00116164	0.00144653	0.00148618	0.00112451	0.00132806	0.0014059	0.00115221	0.00125092	0.00137045	0.00120718	0.000968042	0.00110916	0.00111901	0.000966666	0.00128811	0.00154708	0.0013589	0.0010751	0.00126642	0.00123311	0.000753717	0.000923113	0.00114639	0.00114473	0.00112473	0.000860252	0.000458247	0.000656083	0.00118654	0.00122433	0.000824376	0.0004386	0.000426677	0.000892801	0.00127532	0.00126957	0.000992049	0.000877286	0.000745239
rMR1c0p0b1t2	0.00103757	0.00116571	0.00129714	0.00135574	0.00106603	0.000760061	0.000815894	0.00103293	0.00113348	0.000955097	0.000944247	0.000870284	0.000989834	0.00130964	0.00137759	0.00141555	0.00177812	0.0018398	0.0013725	0.000838531	0.000647899	0.000370333	0.000256264	0.000543721	0.000539617	0.000691815	0.00081971	0.000857806	0.00116451	0.0011886	0.000681097	0.000889777	0.00129079	0.00129959	0.00106373	0.0015911	0.00163882	0.00154425	0.00133677	0.000840147	0.000707142	0.00090488	0.00102384	0.00102138	0.00106086	0.0013093	0.00147085	0.00141734	0.000948609
rMR1c0p0b1t3	0.000544265	0.00126771	0.00187494	0.0019347	0.00144044	0.00107483	0.000734844	0.00080702	0.000928183	0.000874695	0.000938703	0.00114924	0.00106129	0.000524251	0.00119403	0.00186362	0.00180113	0.00128974	0.000905344	0.000603422	0.000396995	0.000850785	0.000837493	0.000666489	0.000648456	0.000613469	0.000753535	0.00106552	0.00116725	0.00114827	0.00126291	0.00141897	0.00151324	0.00157405	0.00146045	0.00138657	0.00184161	0.00224852	0.00204472	0.00147823	0.00077634	0.000706471	0.00109037	0.00135537	0.00115121	0.000932533	0.000616557	0.000863732	0.0010532
rMR1c0p0b2t1	0.00101657	0.000651061	0.00062701	0.000480789	0.000723457	0.00132203	0.00173457	0.00160714	0.000829465	0.000633221	0.000692914	0.000904979	0.00124284	0.00097993	0.00060963	0.00115487	0.00136533	0.00109019	0.00108387	0.00153052	0.00175945	0.00157989	0.00148964	0.0016273	0.00160228	0.00140624	0.00163422	0.00172488	0.00152467	0.00119567	0.000729421	0.000391193	0.000697903	0.00107593	0.00122851	0.000968427	0.000500761	0.000709569	0.000883301	0.000778761	0.000897666	0.000677854	0.000819203	0.000892583	0.00077551	0.000618456	0.000594752	0.000324774	0.000522333
rMR1c0p0b2t2	0.000478775	0.000706197	0.000854737	0.000940307	0.000896885	0.000645036	0.000601766	0.000590394	0.000642748	0.000520569	0.000456057	0.000887878	0.000982934	0.000571008	0.000921829	0.00132434	0.00126437	0.000889219	0.000579889	0.000455383	0.000512401	0.000694926	0.000784484	0.000738385	0.000674314	0.000437864	0.000531754	0.00100169	0.00126586	0.00119976	0.000980882	0.000841141	0.000754435	0.000470608	0.000593129	0.000875852	0.000966379	0.00100287	0.000951957	0.000751901	0.000790489	0.00124384	0.001241	0.000947214	0.000946917	0.000893591	0.000633213	0.000668029	0.000943178
rMR1c0p0b2t3	0.000917891	0.000589595	0.00114179	0.00117739	0.00086257	0.000670537	0.000439394	0.000449401	0.000748695	0.000939959	0.000812752	0.000557675	0.000630522	0.000979429	0.00105531	0.0012502	0.00128885	0.000634317	0.000633007	0.00142903	0.00174547	0.00146118	0.00103061	0.00132877	0.0016718	0.00155045	0.00123735	0.000959126	0.000666555	0.000735436	0.000758333	0.000492184	0.000361864	0.000816715	0.00114479	0.000927107	0.00116818	0.00156492	0.00158723	0.00103051	0.000495846	0.000632216	0.00109851	0.00162285	0.0018537	0.00176049	0.00141634	0.00101066	0.00075009
rMR1c0p1b1t1	0.000664414	0.000968427	0.000881055	0.00072002	0.000831522	0.000795861	0.000796192	0.000812177	0.000913144	0.000951249	0.000922341	0.000682184	0.000315525	0.000462628	0.00042324	0.000646802	0.000899104	0.000912586	0.0010091	0.00111011	0.00105748	0.00118831	0.000978352	0.000637152	0.000569207	0.000815641	0.00117557	0.00122357	0.000789898	0.000235425	0.00055021	0.000768177	0.000738804	0.000768298	0.000890307	0.000982393	0.000643489	0.000694398	0.00104146	0.00137056	0.00160552	0.00141211	0.000662572	0.000557276	0.000763749	0.000954491	0.00141687	0.00151323	0.00145341
rMR1c0p1b1t2	0.000732786	0.000657673	0.000620824	0.0006583	0.000699008	0.000685212	0.000826224	0.00088053	0.00103261	0.00115767	0.00117319	0.000925945	0.000388288	0.000406049	0.000781812	0.000995185	0.00114946	0.00112024	0.000888234	0.000605515	0.000324226	0.000320957	0.000586593	0.00037938	0.000134503	0.00029087	0.000493709	0.000600258	0.000682843	0.0011869	0.00153358	0.00135736	0.000858624	0.00073874	0.00103645	0.00118559	0.0011595	0.00103432	0.000769656	0.000360871	0.000514756	0.000673867	0.00068001	0.000718401	0.000826254	0.000929063	0.00091451	0.000841408	0.000683894
rMR1c0p1b1t3	0.00138348	0.00120684	0.000816405	0.000767854	0.00114492	0.00132403	0.00124011	0.0012278	0.00126713	0.00117355	0.00106652	0.00125862	0.00134636	0.00118875	0.000865116	0.000588768	0.000542695	0.000595234	0.000647653	0.000694556	0.000883285	0.00113793	0.00117361	0.00113366	0.00114398	0.00119521	0.00107658	0.00106378	0.00128547	0.00141441	0.00109435	0.000654647	0.000759662	0.000792806	0.00113699	0.00140573	0.00112496	0.000858783	0.000947066	0.00108019	0.00107554	0.000810268	0.00139475	0.00138839	0.000861942	0.000428621	0.000218378	0.00056689	0.0010261
rMR1c0p1b2t1	0.00100197	0.0009887	0.000890712	0.000711937	0.000532552	0.000530012	0.000527689	0.000495271	0.000490424	0.000398786	0.000174997	0.000492053	0.000635574	0.000767088	0.00084797	0.000706317	0.000641915	0.000618604	0.000535142	0.000294072	0.000303209	0.000586125	0.000810028	0.0013593	0.00189975	0.00218888	0.00196006	0.00138346	0.000984277	0.000933335	0.00111555	0.00120097	0.000872667	0.000376473	0.00022763	0.000508696	0.00104636	0.00143541	0.00112229	0.000421953	0.000614514	0.000503085	0.000317551	0.000279485	0.000449086	0.000834183	0.0011597	0.00123205	0.00108717
rMR1c0p1b2t2	0.00159592	0.00185411	0.0016674	0.00127042	0.00101705	0.000774201	0.000646343	0.000928019	0.000891967	0.000933477	0.00152644	0.001485	0.000949056	0.000560487	0.000653819	0.000892839	0.000912308	0.000719109	0.000492696	0.000663629	0.000852847	0.000891565	0.000827734	0.000585565	0.000572822	0.000886297	0.00111647	0.000985583	0.000567633	0.000632462	0.000940355	0.00101367	0.00114796	0.00111434	0.00134015	0.00149877	0.00139529	0.000976696	0.000706237	0.000928577	0.000946073	0.000890247	0.00068471	0.000647928	0.000809998	0.00074247	0.000517818	0.000363739	0.00061331
rMR1c0p1b2t3	0.00135408	0.00135844	0.00136013	0.00121493	0.000885882	0.000728497	0.000682296	0.000674022	0.000622171	0.000733832	0.000720727	0.000406571	0.000825949	0.00116613	0.00113298	0.00100789	0.000689452	0.000275779	0.000524674	0.000713749	0.000920744	0.00106274	0.00100249	0.000932205	0.000886644	0.000548937	0.000394534	0.000617208	0.000791012	0.000800098	0.000570639	0.00061199	0.000860004	0.000691933	0.000637207	0.000533522	0.000593947	0.000780289	0.000806977	0.00104136	0.00102443	0.000687279	0.000703685	0.00037664	0.000462992	0.000637061	0.000350357	0.0001938	0.00057865
rMR1c0p4b1t1	0.000658727	0.000673439	0.000679934	0.000691198	0.00084599	0.000857978	0.000706913	0.000457505	0.000655766	0.000770447	0.000743968	0.000973806	0.000936816	0.000907286	0.000872162	0.000976226	0.000992566	0.00100251	0.000811382	0.000573882	0.000535138	0.000746231	0.000993305	0.0012261	0.00130967	0.00140572	0.00134888	0.00124104	0.00111548	0.000814015	0.000508029	0.000255903	0.000506901	0.000569332	0.000667029	0.000920131	0.00103724	0.0011352	0.00112771	0.000899412	0.000801971	0.000772587	0.000542922	0.000321873	0.000280246	0.00020023	0.000384623	0.000448652	0.000435982
rMR1c0p4b1t2	0.00144246	0.0012973	0.000710025	0.000429573	0.000670355	0.000736964	0.000746212	0.000864053	0.000792199	0.000725694	0.000906606	0.00105467	0.00109772	0.00104137	0.000993426	0.000620544	0.000568066	0.000996019	0.000928062	0.000798422	0.000979948	0.000870404	0.000507867	0.000308319	0.000411686	0.000760417	0.00103781	0.00114094	0.00111855	0.00113207	0.00104068	0.00115767	0.00131941	0.0010229	0.000505128	0.000295658	0.000231943	0.000272775	0.000315574	0.000608224	0.000992172	0.000684407	0.000471777	0.000494145	0.000738326	0.000919273	0.00101395	0.0010097	0.00107644
rMR1c0p4b1t3	0.00129378	0.000890599	0.000733368	0.0008701	0.000732754	0.000566674	0.000690045	0.00102365	0.00129594	0.00153103	0.00149151	0.00104432	0.000978181	0.00137825	0.00169666	0.00169027	0.00135415	0.00100622	0.000822285	0.00095582	0.00111443	0.00107729	0.000967371	0.000659242	0.000466801	0.000580112	0.000722799	0.000887683	0.000939945	0.00110051	0.00126764	0.00100612	0.00087368	0.000849256	0.000972046	0.00134422	0.00167031	0.00166339	0.00139339	0.00123694	0.00122004	0.0011957	0.00117998	0.00112098	0.000852261	0.000594767	0.000542705	0.000838948	0.00117837
rMR1c0p4b2t1	0.000542287	0.000635654	0.000930861	0.000941654	0.000801537	0.000786486	0.000814272	0.000916839	0.000883703	0.000744314	0.000791819	0.00121599	0.00160812	0.00154251	0.00104929	0.000936522	0.0010625	0.000947821	0.000961725	0.00103558	0.00119684	0.00136515	0.00127087	0.000854124	0.000555972	0.000674875	0.000873641	0.000745642	0.000717186	0.00116135	0.00130731	0.00126166	0.00129377	0.00123621	0.00144926	0.00158453	0.0013383	0.00106608	0.000953533	0.00110468	0.0011377	0.00093908	0.000991807	0.000991878	0.000666841	0.000196169	0.000598699	0.0010879	0.00124094
rMR1c0p4b2t2	0.00100307	0.00107697	0.00106958	0.00139087	0.00131931	0.00104519	0.000953119	0.000910335	0.000788956	0.00090576	0.0011406	0.00122706	0.00117168	0.00101857	0.00126611	0.00170672	0.00158263	0.000965493	0.00033445	0.000673367	0.00128053	0.00128882	0.00105419	0.00129685	0.00130172	0.00113466	0.00132591	0.00145553	0.00103739	0.000681107	0.000860975	0.00094794	0.000774119	0.000420432	0.000414086	0.000650999	0.00080671	0.000970042	0.00106429	0.00110197	0.000896282	0.000674822	0.000895531	0.000819258	0.000605668	0.000912302	0.000831184	0.000456029	0.000771637
rMR1c0p4b2t3	0.000991992	0.000832395	0.000652051	0.000758101	0.000949526	0.00109663	0.00101091	0.000710141	0.000380903	0.000408449	0.000910356	0.00105814	0.000745442	0.000462999	0.000687406	0.00109296	0.00122892	0.00104744	0.000819466	0.000627051	0.000504155	0.000513251	0.000562149	0.000735884	0.00077362	0.000472699	0.000577858	0.000886318	0.000679785	0.000342911	0.000341238	0.000392982	0.000428252	0.000515008	0.00076378	0.000898902	0.000877252	0.00101119	0.00103387	0.000835421	0.000667027	0.00116727	0.00140838	0.00105855	0.000501415	0.000405579	0.000382387	0.000506526	0.000626564
rMR1c1p0b1t1	0.000271737	0.000426796	0.000972973	0.00117986	0.000796803	0.000660628	0.000893974	0.000881942	0.000612599	0.000411742	0.00062117	0.000712885	0.000628311	0.000676713	0.000556918	0.000439877	0.000692776	0.000925306	0.00120568	0.00111528	0.000546723	0.000574189	0.000820157	0.000956665	0.00119417	0.00120576	0.000811157	0.00058856	0.000757284	0.000736607	0.000819533	0.000919025	0.000736914	0.000705278	0.000675645	0.000823633	0.000752429	0.000623328	0.000828071	0.00111459	0.00115173	0.00094065	0.000787861	0.000869141	0.00103061	0.00106938	0.000998403	0.000910959	0.00100591
rMR1c1p0b1t2	0.000758109	0.000721284	0.000723326	0.00069905	0.000773659	0.000980767	0.00118118	0.00101322	0.000792427	0.000856278	0.000758337	0.000689575	0.000634026	0.000764253	0.000657667	0.00054569	0.0003295	0.000203504	0.000240362	0.000368431	0.00057039	0.00050058	0.000285307	0.000510828	0.000826933	0.000821844	0.000606118	0.000335364	0.000281668	0.000415984	0.000583886	0.000572918	0.000520315	0.000736172	0.000882784	0.000706032	0.000722239	0.000616706	0.000699571	0.000777776	0.000689555	0.000765619	0.000767451	0.000320183	0.000392202	0.000536313	0.000416119	0.000577505	0.000705065
rMR1c1p0b1t3	0.00126565	0.000848699	0.000510507	0.000945112	0.00105561	0.000858566	0.000628659	0.000701099	0.000920858	0.000893786	0.000474056	0.000640633	0.000963644	0.000947106	0.000925546	0.000834316	0.000687401	0.000542015	0.000420423	0.000446362	0.000517378	0.000697765	0.000825506	0.000940683	0.00100984	0.00111306	0.001011	0.000927856	0.00111366	0.00111378	0.00100507	0.000744925	0.000754493	0.000872973	0.000965491	0.00106162	0.000878324	0.000640114	0.000989295	0.000995706	0.000539794	0.000530242	0.000602445	0.000704573	0.000761634	0.000801202	0.00130514	0.00152036	0.00127848
rMR1c1p0b2t1	0.00106347	0.000791124	0.000897714	0.000778124	0.000806765	0.000542501	0.00072537	0.00103809	0.00109108	0.000854648	0.000602736	0.00054803	0.000559164	0.000833974	0.00120785	0.00103843	0.000885707	0.000787443	0.00103783	0.000793551	0.000646082	0.000879808	0.000788926	0.000666782	0.000502041	0.000456388	0.000640074	0.000802008	0.00078592	0.000776272	0.00085702	0.000755075	0.000497989	0.000587402	0.00081371	0.000637214	0.000302249	0.000449457	0.000552533	0.000863708	0.000755243	0.000634531	0.000846879	0.000993169	0.00136598	0.00120942	0.000630522	0.000285662	0.000453822
rMR1c1p0b2t2	0.000932085	0.000708407	0.000624389	0.000628594	0.000654218	0.000908999	0.00157483	0.00212297	0.00217477	0.00162318	0.00121824	0.00121715	0.0010642	0.000827452	0.000518758	0.000377975	0.000931315	0.000949878	0.0010098	0.000726121	0.000605186	0.00101835	0.00111705	0.00074898	0.000629669	0.000212526	0.000161009	0.00029984	0.000678171	0.000852478	0.000940718	0.000878703	0.000925717	0.000965072	0.000959813	0.000928888	0.000775494	0.000580294	0.000809177	0.00104776	0.00106565	0.000879284	0.000733398	0.000704639	0.000531193	0.000776092	0.00145749	0.0015495	0.000925166
rMR1c1p0b2t3	0.00114884	0.00103563	0.000996338	0.000880739	0.000413894	0.00084461	0.00110911	0.00109125	0.00107098	0.00090029	0.000803972	0.00108432	0.00123528	0.00118176	0.000987276	0.000860139	0.000943779	0.00130984	0.00137785	0.00101112	0.000846338	0.000894124	0.000838501	0.000815999	0.000666589	0.000634185	0.000810743	0.000858669	0.000821626	0.000729228	0.000545397	0.000554042	0.000429727	0.000401272	0.000744937	0.000979008	0.0012183	0.00132659	0.00110625	0.000705381	0.000619987	0.000523867	0.00029927	0.000415925	0.000660031	0.000704077	0.000444435	0.000336236	0.000356373
rMR1c1p1b1t1	0.00111632	0.00116212	0.00110473	0.00106995	0.00128883	0.0013907	0.00127672	0.00103962	0.00113524	0.00115204	0.000912549	0.000283951	0.000747173	0.00130687	0.00105698	0.00030897	0.000347643	0.000573026	0.000655971	0.000571541	0.000729259	0.000695931	0.000667335	0.00115504	0.00135347	0.00115792	0.001379	0.00155409	0.00147391	0.00129747	0.00107884	0.000811468	0.000518702	0.000366057	0.00041337	0.000700922	0.000916893	0.000779362	0.000643615	0.000686554	0.000736313	0.000925409	0.001257	0.00126162	0.00090619	0.000755634	0.000932611	0.000925541	0.000953906
rMR1c1p1b1t2	0.00128802	0.000967011	0.000820771	0.00107823	0.00143123	0.00154814	0.00147418	0.00131018	0.000836696	0.000827197	0.0010239	0.00109644	0.00121848	0.00121339	0.001035	0.00088077	0.000705488	0.00100392	0.00121589	0.00120715	0.00103509	0.000639074	0.000820368	0.00112353	0.000922438	0.00066148	0.000939892	0.000937288	0.000865347	0.000966827	0.000959197	0.00055236	0.000883543	0.00135063	0.00134329	0.00103837	0.000600705	0.00049694	0.00116384	0.00130522	0.000880511	0.000931236	0.00123065	0.00107728	0.000594063	0.000444556	0.000879757	0.0012788	0.00135149
rMR1c1p1b1t3	0.000903523	0.000295709	0.000604418	0.000911156	0.000956123	0.0010598	0.00118516	0.00122377	0.00111204	0.000887835	0.000866632	0.00103405	0.00090315	0.00072443	0.00128749	0.00172296	0.00179747	0.0016894	0.00148734	0.0011596	0.000773921	0.000705764	0.000938647	0.000965281	0.000898853	0.00089787	0.000942426	0.000834024	0.000752358	0.00088558	0.00113364	0.00119676	0.00104955	0.00068014	0.000433576	0.000716607	0.000803953	0.000570539	0.000768412	0.00126101	0.00127305	0.000869576	0.000871156	0.000796404	0.000715295	0.00108569	0.00141262	0.00134175	0.000863648
rMR1c1p1b2t1	0.00105474	0.00119347	0.00114223	0.000765608	0.00083497	0.000923273	0.000847183	0.000658448	0.000924523	0.00100857	0.000922518	0.00078973	0.000825348	0.00104741	0.000929903	0.000949465	0.00102708	0.000712163	0.00050086	0.000501738	0.000634448	0.000921552	0.00110119	0.00114878	0.00118506	0.0012101	0.000787312	0.000269627	0.000763122	0.00121181	0.00156112	0.00139108	0.00101257	0.00104858	0.0010621	0.00101702	0.000856341	0.000366556	0.000570418	0.000782705	0.000608279	0.000707018	0.000811965	0.000891585	0.0012484	0.00151587	0.00174047	0.0016933	0.00118503
rMR1c1p1b2t2	0.000789011	0.000478304	0.000666613	0.00095933	0.00126508	0.00123349	0.00110441	0.000936004	0.000839088	0.000823615	0.000727313	0.00060603	0.000546521	0.000480954	0.000791989	0.00102143	0.00108603	0.00114285	0.00105981	0.000800104	0.00065878	0.000846716	0.00120268	0.00119141	0.000754035	0.000304445	0.00031607	0.000646382	0.000653176	0.000535889	0.0010383	0.00119506	0.00100366	0.00071755	0.00040989	0.000671053	0.000938317	0.00101333	0.000707839	0.000589169	0.000612632	0.00103579	0.00127849	0.00107988	0.00145619	0.00177999	0.00163543	0.00137479	0.00106069
rMR1c1p1b2t3	0.00131919	0.00128886	0.00090437	0.000695989	0.000607172	0.000604486	0.000693529	0.000856015	0.00124062	0.0018359	0.00203264	0.00159589	0.00089482	0.000300009	0.000314285	0.000713617	0.000773467	0.000937197	0.00131835	0.00184002	0.00207697	0.0018832	0.00136079	0.000812605	0.000579624	0.000813608	0.00101315	0.000801435	0.000441975	0.000313408	0.000342418	0.000787509	0.000824568	0.000850059	0.000966716	0.000761689	0.000624466	0.000941832	0.0010976	0.000859443	0.000691341	0.000965833	0.00112437	0.000891818	0.000648585	0.000611367	0.000325335	0.000270108	0.000619425
rMR1c1p4b1t1	0.000721537	0.000948425	0.000982156	0.000961586	0.00105334	0.00113625	0.00111056	0.00145443	0.00151195	0.00127028	0.000698595	0.000736791	0.000547085	0.00088832	0.000682043	0.000776278	0.00145571	0.00148829	0.00108483	0.000924124	0.000825474	0.000865713	0.00109745	0.00126341	0.00124763	0.00104789	0.00105437	0.0013716	0.00162986	0.00156518	0.0013546	0.00147878	0.00163818	0.00156341	0.00125243	0.00119235	0.00139275	0.00122726	0.000986504	0.000921993	0.00085012	0.00074781	0.000678267	0.000752798	0.000960463	0.00107336	0.00104135	0.000971102	0.000844346
rMR1c1p4b1t2	0.00129999	0.0010915	0.000813576	0.000764211	0.00106775	0.00103336	0.00103425	0.000965406	0.00113632	0.00123553	0.00100413	0.000793617	0.000665596	0.000378673	0.000572466	0.000853544	0.00108489	0.00141454	0.00166587	0.00149921	0.000813735	0.000378356	0.00035243	0.00036516	0.000599544	0.000815951	0.00119333	0.00139511	0.00130295	0.00121005	0.00126798	0.00107308	0.000808294	0.000913362	0.000908578	0.000731646	0.000969143	0.000931121	0.000438937	0.000343664	0.000544581	0.000920169	0.00136763	0.00157079	0.00132146	0.00129357	0.00122848	0.000967404	0.000947551
rMR1c1p4b1t3	0.00142195	0.000973269	0.000752228	0.000723948	0.00116482	0.00120977	0.00113857	0.00135275	0.00140338	0.00101229	0.00103653	0.00113098	0.00102178	0.0010998	0.000900335	0.000755674	0.000681928	0.000661055	0.000680144	0.000822703	0.00105396	0.00114357	0.00126943	0.00114006	0.000788318	0.00079158	0.00102295	0.000806676	0.000395466	0.000990041	0.00130323	0.00097966	0.000509085	0.000798251	0.000658159	0.000374031	0.000811538	0.000949142	0.000729853	0.000693939	0.000777584	0.000417223	0.00034269	0.000458532	0.000381652	0.000202395	0.000247066	0.000824928	0.00140532
rMR1c1p4b2t1	0.000648683	0.00044727	0.000350927	0.000468252	0.000849018	0.00130037	0.00120275	0.000434075	0.000659107	0.000826776	0.00077662	0.000847042	0.000851668	0.000581195	0.000814077	0.00129701	0.00129078	0.0010348	0.00112603	0.00103806	0.000818225	0.00101842	0.00162389	0.00191943	0.00188858	0.00129158	0.000322506	0.000623067	0.00130155	0.00144161	0.00102382	0.000617275	0.000482353	0.000711606	0.000728165	0.000768476	0.000767026	0.000761249	0.000563809	0.00029562	0.000307152	0.000457515	0.000580385	0.00101685	0.000893587	0.000764877	0.000810979	0.000975346	0.0014159
rMR1c1p4b2t2	0.000888335	0.000586486	0.000447528	0.000623411	0.00101014	0.00123268	0.00112557	0.000792569	0.000419105	0.000289732	0.000363501	0.000459968	0.000608982	0.000598811	0.000385065	0.00061517	0.000879958	0.000802295	0.000383263	0.000625359	0.000810953	0.000674859	0.000368674	0.00030282	0.000593855	0.000872352	0.000808865	0.000380042	0.00066951	0.00108742	0.00103859	0.000808339	0.000782094	0.000887956	0.00113468	0.00124493	0.00110129	0.000887516	0.000680807	0.000704037	0.000946935	0.0011187	0.00107373	0.000617097	0.000205773	0.000433789	0.000607164	0.000628032	0.000529601
rMR1c1p4b2t3	0.000962856	0.00128499	0.00138265	0.00114464	0.000786654	0.000753662	0.000521456	0.000112498	0.000445235	0.000465181	0.000760758	0.00104108	0.00104019	0.00118136	0.00130089	0.00119061	0.000884781	0.000613921	0.0008733	0.00104494	0.00118121	0.0014077	0.00134954	0.000867354	0.000581012	0.000511634	0.000731457	0.00129708	0.00142052	0.000934551	0.000462233	0.000565471	0.000716981	0.000907249	0.00129461	0.00152658	0.00151227	0.00122018	0.000575543	0.00055308	0.000884718	0.000700399	0.00103603	0.00119882	0.00102798	0.000705022	0.000569335	0.000956881	0.00115089
rRS1c0p0b1t1	0.00044092	0.000678947	0.000804012	0.00103541	0.00123097	0.000954153	0.000726841	0.000914374	0.00120282	0.00119248	0.000977264	0.000875406	0.000825219	0.000676523	0.000606863	0.000562249	0.000512781	0.000438368	0.000623194	0.000608599	0.000582797	0.00073281	0.000873034	0.000766185	0.000707966	0.0009579	0.000968485	0.000857406	0.000726785	0.000495296	0.000517737	0.000585767	0.000565687	0.000613124	0.000604956	0.000525322	0.000617156	0.000757847	0.00087255	0.000711696	0.000271833	0.000536648	0.000674494	0.000584464	0.000589015	0.00069561	0.000707986	0.000760814	0.00069579
rRS1c0p0b1t2	0.000577885	0.000657749	0.000389874	0.000375924	0.000511268	0.000520348	0.000369562	0.00036345	0.00064101	0.00080895	0.000773308	0.00106477	0.00153239	0.00147487	0.0011431	0.00110323	0.00103584	0.00098993	0.000909551	0.00108427	0.00113818	0.000761728	0.000553041	0.000328972	0.000665731	0.00110091	0.000925809	0.000796594	0.00139354	0.00162831	0.00130326	0.000928019	0.00122226	0.00126275	0.00118641	0.00123203	0.00118186	0.00093871	0.00107589	0.00113401	0.000745541	0.000942918	0.00128679	0.00116437	0.000838715	0.0010192	0.00151994	0.001565	0.00108835
rRS1c0p0b1t3	0.00183993	0.0017391	0.00160351	0.00131707	0.000800658	0.000465245	0.000576191	0.000669673	0.000813347	0.000943869	0.000865424	0.000720134	0.000608094	0.000460418	0.000398439	0.000500259	0.000931311	0.0013284	0.00173802	0.00197019	0.00185179	0.00157564	0.0011977	0.000596288	0.000326677	0.000525969	0.000426674	0.000718226	0.000928524	0.000767959	0.000591917	0.000991258	0.00133257	0.00123919	0.00117894	0.00107829	0.00116148	0.00131847	0.00124847	0.000866168	0.000665879	0.00100885	0.00107202	0.000905576	0.001035	0.00125682	0.00119174	0.000919548	0.000842815
rRS1c0p0b2t1	0.00089934	0.000937318	0.000608833	0.000497774	0.000465429	0.000406306	0.000782039	0.00148152	0.00197528	0.00178591	0.00116194	0.000950846	0.000906581	0.00078528	0.000934632	0.001064	0.000781765	0.000392783	0.000603277	0.000589199	0.000992666	0.00149237	0.00138204	0.000765996	0.000991391	0.00147288	0.00161766	0.00169069	0.00187558	0.00208851	0.00186603	0.00141584	0.00130483	0.00149579	0.0014186	0.00085068	0.000563129	0.000874612	0.00122477	0.00124357	0.00126417	0.00109843	0.000858142	0.00112747	0.00142874	0.00135539	0.00111248	0.000793696	0.000714577
rRS1c0p0b2t2	0.00108155	0.000958788	0.000681809	0.000632985	0.00107459	0.00107925	0.000966242	0.000938629	0.000974424	0.000995512	0.000878208	0.000833954	0.000963609	0.00124748	0.00105914	0.000973692	0.00142111	0.00190464	0.00213798	0.00183045	0.00134372	0.000824887	0.000546688	0.000802469	0.000903541	0.000770292	0.000832999	0.000778292	0.00052579	0.000529056	0.00053671	0.000578147	0.000627625	0.000741909	0.000745581	0.000668204	0.000654973	0.000436616	0.00073333	0.00130374	0.0014028	0.00107237	0.000827711	0.000796656	0.000748521	0.000647683	0.000679105	0.00058723	0.00037846
rRS1c0p0b2t3	0.000536632	0.000553977	0.000633463	0.00063784	0.000672138	0.000798353	0.000828254	0.000609953	0.000426898	0.000844683	0.00110595	0.00115293	0.00118686	0.00120029	0.00116683	0.000931925	0.000550834	0.000795356	0.00113524	0.000979604	0.000645583	0.000653975	0.000904966	0.00114429	0.000898886	0.000461055	0.000792366	0.000679554	0.000376887	0.000453962	0.000476091	0.000552819	0.000673249	0.000594062	0.000951438	0.00129178	0.00131546	0.0011556	0.000984505	0.0006998	0.000562116	0.000591392	0.000587097	0.000268042	0.000500357	0.000969002	0.00104594	0.000548304	0.000465658
rRS1c0p1b1t1	0.000647067	0.000815012	0.000589491	0.000364884	0.000478169	0.000529597	0.000440464	0.00038024	0.000312087	0.000482924	0.000645571	0.000553142	0.000505767	0.00063022	0.000622988	0.00042127	0.000544218	0.000625329	0.000503285	0.000411779	0.000659157	0.000914642	0.000907799	0.000859794	0.000866275	0.000667031	0.000260689	0.000467402	0.000461107	0.000459788	0.000614195	0.000575822	0.000793567	0.00092914	0.000851806	0.000875915	0.000990181	0.00100238	0.000739656	0.000401302	0.000372861	0.000563828	0.000441448	0.000311346	0.000368291	0.000517432	0.000548713	0.000512572	0.000571358
rRS1c0p1b1t2	0.000191723	0.000338323	0.000517436	0.000529968	0.000536756	0.000777688	0.000744101	0.000682924	0.000625798	0.000418607	0.000187146	0.000223117	0.000347787	0.000631368	0.000845766	0.000763448	0.000415452	0.000375821	0.000730104	0.000896533	0.000845487	0.000765532	0.000717421	0.000580271	0.000473892	0.000626321	0.000796899	0.000865194	0.000936064	0.000827534	0.000525384	0.000342104	0.000361515	0.000372222	0.000440448	0.000446807	0.000656675	0.000814587	0.000660573	0.000666727	0.000732261	0.000737343	0.000517595	0.000303707	0.000379857	0.000496842	0.000560259	0.000577568	0.000547916
rRS1c0p1b1t3	0.000537439	0.000634082	0.000576297	0.000462704	0.000697786	0.00110062	0.00107324	0.000820454	0.000764407	0.000561586	0.000442874	0.00036657	0.000528508	0.000478064	0.000533504	0.000358653	0.000467218	0.000806195	0.000915498	0.000796764	0.000533283	0.000565531	0.00086972	0.00112808	0.000911895	0.000322044	0.000238058	0.000412851	0.000549028	0.000606717	0.000954612	0.000829129	0.000706241	0.00106397	0.000998462	0.00071087	0.000701203	0.000712929	0.00097937	0.00103153	0.000731738	0.000423536	0.000565015	0.000720169	0.000633792	0.000613398	0.000791763	0.000884939	0.00102412
rRS1c0p1b2t1	0.000561492	0.000769839	0.000946958	0.000839412	0.000394956	0.000304267	0.00065895	0.00103757	0.00128077	0.00119193	0.00107583	0.00112975	0.000867097	0.000505984	0.00041803	0.000583921	0.00075609	0.000777448	0.000514462	0.000377665	0.000602677	0.000594256	0.000529675	0.000535999	0.000810893	0.00110764	0.00104602	0.00109082	0.00104938	0.000787962	0.000712791	0.000909505	0.00104694	0.00105678	0.00099505	0.00079078	0.000678451	0.000651616	0.000580661	0.000418976	0.000353121	0.000205308	0.000444621	0.000798874	0.000740451	0.000636223	0.000527507	0.000671269	0.0008206
rRS1c0p1b2t2	0.000870072	0.000561748	0.000428063	0.000789462	0.000791431	0.000612368	0.000493206	0.000455092	0.000328593	0.000460073	0.000536825	0.000485684	0.000375593	0.000324608	0.000430303	0.000773864	0.00118514	0.00136295	0.00118491	0.000930916	0.000913746	0.000695566	0.000758817	0.000918812	0.00078103	0.000466478	9.22938e-05	0.000271677	0.000502805	0.000614271	0.000596615	0.000506197	0.00037814	0.000346878	0.00045632	0.00037356	0.000407098	0.000817138	0.00104112	0.000951929	0.000759764	0.000534075	0.000366188	0.000434569	0.000597619	0.0006226	0.000316641	0.000141899	0.000376256
rRS1c0p1b2t3	0.000353903	0.00033682	0.000419198	0.00026853	0.000258566	0.000613629	0.000976017	0.00113744	0.000876273	0.000668647	0.000551167	0.00038015	0.000318024	0.000332663	0.00038778	0.000352789	0.000163346	0.000502977	0.000634831	0.000500224	0.000441254	0.000581994	0.000619983	0.000529151	0.000560506	0.000735159	0.00082388	0.000741066	0.000603038	0.000802318	0.000946066	0.000983621	0.000889215	0.000650241	0.000395472	0.000218158	0.000146299	0.000271894	0.000430337	0.000491013	0.000437365	0.000464462	0.000597135	0.000525357	0.000411646	0.000604234	0.000709404	0.000639997	0.000561227
rRS1c0p4b1t1	0.000932139	0.000812653	0.000654127	0.000704648	0.000630904	0.000622419	0.000745103	0.00100602	0.00110566	0.00105963	0.00110012	0.00106545	0.000808634	0.000628685	0.000574677	0.000687344	0.000948027	0.000910465	0.000962968	0.000750043	0.00045432	0.000427452	0.000438491	0.000490467	0.000623401	0.000581425	0.000470083	0.000239318	0.000260104	0.000373795	0.000454175	0.000602992	0.000612838	0.00034101	0.000373474	0.000713418	0.000837171	0.000538448	0.000552068	0.00121706	0.00112929	0.000562564	0.000503907	0.000480081	0.000568718	0.000606715	0.000461287	0.000331404	0.000449068
rRS1c0p4b1t2	0.00046065	0.000473423	0.000398007	0.00016186	0.000294636	0.000489961	0.000495443	0.000385198	0.00032097	0.000455808	0.000481839	0.000507471	0.000620562	0.000490055	0.000123254	0.000156694	0.000203908	0.000492337	0.000786029	0.000723566	0.000398569	0.000375064	0.000389864	0.000363683	0.000522293	0.000650824	0.000544891	0.000443534	0.0004177	0.000477021	0.000678317	0.00094244	0.00104996	0.000952043	0.000945293	0.000873384	0.000544397	0.000707993	0.000691897	0.000451682	0.000572097	0.000548724	0.000455518	0.00053137	0.000668461	0.000523923	0.00027646	0.000236216	0.000252403
rRS1c0p4b1t3	0.000513268	0.000827999	0.00107554	0.000999825	0.000942955	0.000902184	0.000806973	0.000808232	0.000860609	0.00120566	0.00134759	0.00125478	0.00131154	0.00131935	0.00128495	0.00136938	0.00143197	0.00134255	0.00123689	0.00103182	0.000580875	0.000169215	0.000409328	0.000722676	0.00074351	0.000644844	0.00119429	0.00147827	0.00125755	0.000936899	0.000765166	0.00074737	0.00113138	0.00131094	0.000905549	0.000259855	0.000711003	0.00121209	0.00126255	0.000923703	0.00054351	0.000473215	0.000651157	0.000842924	0.000710646	0.000511523	0.000666662	0.000672471	0.000620082
rRS1c0p4b2t1	0.000431725	0.000241383	0.000479769	0.000482205	0.000283586	0.000295199	0.000447326	0.000502718	0.000596593	0.000781373	0.000810963	0.000799103	0.000890185	0.000708602	0.000586709	0.000518947	0.000386034	0.000589541	0.000687364	0.000521688	0.000479451	0.000680299	0.000762552	0.000873115	0.000983829	0.000768263	0.000793985	0.000754423	0.000665979	0.000673865	0.000566207	0.000343121	0.000415163	0.000929368	0.00116125	0.000979717	0.000733329	0.000426623	0.000447636	0.000740451	0.000860706	0.000921885	0.000590635	0.000522057	0.00069118	0.000727074	0.000811144	0.0011064	0.00100855
rRS1c0p4b2t2	0.000585801	0.000884274	0.000884097	0.000622387	0.00032999	0.000227169	0.000257908	0.00028481	0.000295916	0.000810622	0.00104485	0.000841188	0.000411373	0.000456405	0.000931991	0.00113868	0.00115231	0.00117219	0.0012161	0.00122779	0.00103736	0.000946029	0.000736778	0.00067149	0.000544667	0.000491968	0.000543609	0.000546378	0.000519707	0.000486063	0.000537921	0.000878221	0.000954799	0.000755763	0.000470436	0.000484916	0.000573383	0.000429742	0.000694312	0.000779785	0.000652309	0.000604751	0.000629756	0.000697553	0.00075633	0.00056698	0.000451615	0.000504941	0.000589866
rRS1c0p4b2t3	0.00112266	0.000961933	0.000817391	0.00068989	0.000707148	0.000621908	0.00097566	0.00113961	0.000977463	0.000649704	0.000394081	0.000752954	0.00103846	0.00102327	0.000772495	0.000454471	0.000381604	0.000292348	0.00034918	0.000275834	0.000689502	0.000916859	0.000773415	0.000893628	0.000873441	0.0008624	0.000885534	0.000839378	0.000776738	0.000718397	0.000761045	0.000620894	0.000587319	0.000766736	0.000703598	0.000741877	0.000558033	0.000631105	0.000791222	0.000778599	0.000789986	0.000767059	0.000731248	0.000531589	0.00023893	0.000207859	0.000338897	0.000563629	0.0010194
rRS1c1p0b1t1	0.000547616	0.000652831	0.000725243	0.000646027	0.000437475	0.000433611	0.000671276	0.000716609	0.00076804	0.000842897	0.00093927	0.00100537	0.000833868	0.000785599	0.000450715	0.00033579	0.000804249	0.000963307	0.000839384	0.000586699	0.000619265	0.000885736	0.000882104	0.00101697	0.00130868	0.00137298	0.00115292	0.000872739	0.00109798	0.000902325	0.000646192	0.000928066	0.000974127	0.000778619	0.000590249	0.000417814	0.000539866	0.000707583	0.000701993	0.000684288	0.0007556	0.000841474	0.000937358	0.00109868	0.0012414	0.0011017	0.000759941	0.000779791	0.000901998
rRS1c1p0b1t2	0.000628092	0.000673063	0.000998375	0.00113008	0.000904339	0.000643219	0.000585945	0.000442967	0.000423611	0.000647738	0.000535983	0.000849358	0.000831901	0.000518815	0.000598742	0.000745036	0.000971002	0.000874965	0.000592561	0.000612524	0.000674828	0.000536254	0.000840677	0.00124337	0.00139058	0.00156132	0.00186639	0.00152832	0.00072027	0.00070441	0.00105257	0.000995015	0.000652399	0.000884002	0.00108945	0.00128526	0.00130604	0.00117013	0.00108046	0.000906132	0.00103328	0.000881038	0.000530807	0.000685213	0.000926494	0.000909103	0.000661115	0.000410716	0.000253187
rRS1c1p0b1t3	0.000881461	0.00136074	0.0017657	0.00168425	0.00133666	0.00108272	0.000680408	0.000348067	0.000863088	0.000944753	0.000805523	0.00109901	0.0011779	0.000860203	0.000712127	0.000723975	0.000259252	0.000544305	0.000299768	0.000306156	0.000530534	0.000757351	0.00105877	0.00130606	0.00119626	0.000997198	0.000840565	0.000722345	0.000787821	0.000808688	0.00075199	0.000713058	0.000551298	0.000739303	0.000826106	0.000572413	0.000313859	0.000881711	0.00136858	0.0014612	0.00104885	0.000519225	0.000526966	0.00101223	0.0012752	0.00135391	0.00128225	0.000870109	0.00049962
rRS1c1p0b2t1	0.00103328	0.00057738	0.00052012	0.000657883	0.000688011	0.000621444	0.000685979	0.000748425	0.00063571	0.000754946	0.00117725	0.00123414	0.00094156	0.000702274	0.000822891	0.000938137	0.000672773	0.000403326	0.000549402	0.000757854	0.000946033	0.000950502	0.000792308	0.00069884	0.000781991	0.000773114	0.000633694	0.000699813	0.000827094	0.000858347	0.000669746	0.000643256	0.000794861	0.000840392	0.000802986	0.000703826	0.000719552	0.000857258	0.000775137	0.000527627	0.000550533	0.000538052	0.000579884	0.00069888	0.00064664	0.000770234	0.00108795	0.00143118	0.00169156
rRS1c1p0b2t2	0.00109045	0.000956375	0.00107771	0.000824634	0.000642358	0.000876635	0.00118208	0.00125058	0.00106668	0.000947678	0.000807665	0.000720485	0.000795123	0.00108236	0.00118016	0.00111768	0.000880366	0.000671534	0.00063424	0.000985701	0.00152195	0.00151836	0.00117115	0.000757382	0.00053884	0.000380079	0.000372618	0.000465146	0.000677937	0.000867545	0.000998552	0.000776543	0.000483177	0.000473987	0.00087613	0.001152	0.000853424	0.000381835	0.000868016	0.00126671	0.00124284	0.00123821	0.00120739	0.000932168	0.000640281	0.000746567	0.000722793	0.000962946	0.00117319
rRS1c1p0b2t3	0.000777517	0.000777679	0.000784082	0.000710565	0.000388926	0.000372799	0.000721672	0.000848856	0.00069039	0.000676723	0.00065293	0.000633716	0.000453346	0.000591396	0.000768716	0.00093041	0.000964516	0.000857382	0.000900024	0.000871187	0.000905148	0.00102001	0.00103493	0.000930515	0.0011852	0.00106825	0.000831653	0.000906425	0.000916126	0.000803927	0.000768062	0.000761856	0.000797673	0.00072584	0.000427457	0.000398542	0.00063315	0.000744559	0.000774843	0.000676159	0.000729424	0.00114495	0.00127351	0.000984043	0.000698321	0.000499321	0.000593008	0.000717146	0.000862275
rRS1c1p1b1t1	0.000597436	0.000792758	0.00115841	0.00131943	0.00114962	0.000799487	0.000731784	0.000741451	0.000680211	0.000694448	0.000747168	0.000792122	0.000689011	0.000452621	0.00077655	0.000732779	0.000520423	0.000663308	0.000762555	0.000963195	0.00104059	0.000785564	0.000450527	0.000437493	0.000322459	0.000248376	0.000372537	0.000504992	0.000728302	0.000945655	0.00105154	0.00100059	0.00111906	0.00143586	0.0014612	0.00117638	0.000932185	0.000852826	0.00070281	0.000758847	0.000613788	0.00044013	0.000664119	0.000971941	0.00129986	0.00111711	0.000612158	0.000748583	0.00133502
rRS1c1p1b1t2	0.000558002	0.000534094	0.000680447	0.000654109	0.000407831	0.00042185	0.000583454	0.000645011	0.000659819	0.000728759	0.000574423	0.000354646	0.000460913	0.000434417	0.000570359	0.000788689	0.00112901	0.00131471	0.00103303	0.000625846	0.000368639	0.000429398	0.000571903	0.000686053	0.000584004	0.000267777	0.000299846	0.000860823	0.00116937	0.00105263	0.000798605	0.000635338	0.000549955	0.000449827	0.000440683	0.000656487	0.000598047	0.000392022	0.000405342	0.000452238	0.000603077	0.000867314	0.000988234	0.000780004	0.000399948	0.000302057	0.000471231	0.00057622	0.000457848
rRS1c1p1b1t3	0.000737421	0.0010277	0.00170094	0.00198921	0.00185804	0.00164752	0.00139975	0.00122493	0.00108697	0.000919961	0.000743059	0.000531455	0.000496869	0.000355394	0.000306413	0.000713337	0.000826554	0.000560115	0.000415335	0.000506619	0.000406183	0.000409809	0.000254488	0.000529802	0.000882942	0.00105641	0.000969213	0.000690839	0.000503525	0.00039944	0.000410707	0.000591956	0.000714939	0.000820226	0.000940419	0.00111451	0.0011024	0.000630733	0.000704422	0.00102423	0.00106583	0.000745061	0.000354451	0.000655655	0.000763452	0.000651321	0.00076823	0.00106944	0.00134648
rRS1c1p1b2t1	0.00109428	0.00110271	0.00119027	0.00106497	0.00106083	0.00110026	0.00101323	0.000941576	0.000694894	0.000437661	0.00061855	0.000600247	0.00066127	0.000751521	0.00103423	0.00105682	0.000964235	0.00077106	0.00047261	0.000874966	0.000971451	0.000920507	0.00138367	0.00130744	0.00100607	0.00115341	0.00131034	0.00118447	0.000868816	0.00065445	0.000696043	0.000952442	0.00112529	0.00104293	0.00101271	0.00114854	0.00102208	0.00105212	0.00115192	0.00084278	0.000660279	0.000913983	0.00105561	0.000977011	0.000700546	0.000422354	0.000625821	0.000984905	0.000737111
rRS1c1p1b2t2	0.000926842	0.00118198	0.00120991	0.000760092	0.000547392	0.000723859	0.000627739	0.000248979	0.000278662	0.000433936	0.000373331	0.00029241	0.000231656	0.000276695	0.000312546	0.000460599	0.000684195	0.000804524	0.000867329	0.000996829	0.00113496	0.00120278	0.00111887	0.000750175	0.000186573	0.00053236	0.000738267	0.000544779	0.000418457	0.000509814	0.000613757	0.000858907	0.00072634	0.000300601	0.000571576	0.000850352	0.000796001	0.000516801	0.000305651	0.000289457	0.000243992	0.000493299	0.000784886	0.000885755	0.000667972	0.000459283	0.000442187	0.000501524	0.000638866
rRS1c1p1b2t3	0.000729995	0.000848724	0.000569183	0.00022752	0.000549561	0.000811111	0.00121237	0.00142177	0.00123604	0.0010875	0.000995992	0.000848741	0.000598987	0.00043124	0.000638045	0.000931194	0.000738783	0.000705582	0.000629863	0.000354742	0.000267279	0.000680186	0.000961533	0.00104224	0.00100593	0.000881738	0.000875286	0.000998778	0.000956078	0.000808873	0.000582332	0.000327759	0.000636486	0.000970442	0.00102958	0.000955525	0.000717353	0.000791964	0.00120439	0.00123851	0.000958457	0.000886927	0.000723985	0.000761879	0.000970387	0.000887717	0.000471126	0.000202464	0.000555927
rRS1c1p4b1t1	0.00105952	0.000823807	0.000436584	0.000612366	0.000992302	0.00144608	0.0014158	0.000923802	0.000457179	0.000406422	0.00059161	0.000800023	0.000769119	0.000544213	0.000618962	0.00106152	0.00117481	0.00115365	0.00124734	0.00121685	0.000922707	0.000923386	0.00082539	0.000479908	0.000715722	0.0011158	0.00122888	0.000875211	0.000301643	0.000600202	0.000843398	0.000759813	0.00075787	0.000692215	0.00066622	0.000704839	0.000681449	0.000523144	0.000207149	0.0005046	0.000736442	0.000549323	0.000500261	0.000579601	0.000647113	0.000714569	0.000982126	0.00130867	0.00129562
rRS1c1p4b1t2	0.000614351	0.000695112	0.000732937	0.000494806	0.000604611	0.000609129	0.000371161	0.000251355	0.000831346	0.00105413	0.000660416	0.000216277	0.000408504	0.000851636	0.00125506	0.00115278	0.000752321	0.000654619	0.000710948	0.000691402	0.000757088	0.000818157	0.000946519	0.000861193	0.000594326	0.000812316	0.00108407	0.00105016	0.00069352	0.000829977	0.00102874	0.00101357	0.000702578	0.000483443	0.00043666	0.000411638	0.000266632	0.000392224	0.000595761	0.00072545	0.000633222	0.000637246	0.00100528	0.00100255	0.000891862	0.00107134	0.00114453	0.000884844	0.000773402
rRS1c1p4b1t3	0.00113865	0.00155498	0.00151076	0.00146876	0.0011937	0.000757694	0.000753021	0.0010401	0.000739704	0.000502205	0.000974231	0.00104588	0.000727699	0.00036177	0.000179332	0.000536176	0.00102917	0.00111557	0.00139744	0.00151924	0.0014256	0.00152917	0.00176095	0.00159874	0.000941682	0.000476082	0.000526929	0.000605062	0.00100662	0.00114889	0.00105768	0.000778613	0.00036365	0.00078246	0.00143044	0.0016933	0.00137649	0.000944022	0.00100406	0.00082466	0.000483101	0.000323503	0.000582246	0.000974515	0.000851698	0.000998096	0.00119376	0.00116133	0.000929862
rRS1c1p4b2t1	0.000458475	0.000258274	0.000527692	0.000849556	0.00066581	0.000395672	0.000388977	0.000366029	0.000320577	0.000268156	0.000284018	0.000502428	0.000640492	0.000811163	0.000828782	0.000649051	0.0004621	0.000402143	0.000640782	0.000829497	0.000959299	0.00109238	0.00104363	0.000797484	0.000625054	0.000428826	0.000543001	0.000794667	0.00101894	0.000982885	0.000703217	0.000673266	0.00067126	0.000588549	0.000521769	0.000369312	0.000309077	0.00051912	0.000576815	0.000479106	0.000355663	0.000601506	0.000857017	0.000757122	0.000763383	0.000958525	0.00101185	0.00120943	0.001156
rRS1c1p4b2t2	0.00119808	0.00143943	0.00164503	0.00158166	0.0012519	0.000877197	0.000761632	0.000778145	0.000698345	0.000810287	0.000900679	0.000999496	0.000926157	0.000721011	0.000904561	0.000741903	0.000585308	0.00048619	0.000416359	0.000914556	0.0013155	0.00122105	0.000920242	0.000601079	0.000563126	0.000591337	0.000598215	0.00065307	0.00060867	0.0005351	0.000592679	0.00075442	0.0010247	0.000789126	0.000379112	0.000532338	0.00052521	0.000590259	0.000739268	0.000646261	0.00082274	0.000850134	0.000492939	0.000564163	0.000921107	0.00107701	0.000799075	0.000541042	0.000661026
rRS1c1p4b2t3	0.000643803	0.000752562	0.000756324	0.0006438	0.000511811	0.000585807	0.000420599	0.000605309	0.000999674	0.000942467	0.000966912	0.000879208	0.000902771	0.000889115	0.000776507	0.000739329	0.000734372	0.000683908	0.000641313	0.000437416	0.000188528	0.000428064	0.000509843	0.000543221	0.000567501	0.000575718	0.000673259	0.000882145	0.00102935	0.00119666	0.000781706	0.000284807	0.000629109	0.000627137	0.000405837	0.000588503	0.000671429	0.000539201	0.000487081	0.000472179	0.000489837	0.000580939	0.000751431	0.000778403	0.000843914	0.000845144	0.000803162	0.000644631	0.000495676
rUV1c0p0b1t1	0.000695977	0.000673384	0.000938346	0.00105508	0.000938274	0.00109443	0.00132941	0.00127569	0.00115278	0.00104482	0.00105309	0.0011672	0.00120592	0.00111378	0.00108688	0.00114691	0.000669269	0.000558312	0.000815698	0.00125179	0.00123303	0.000959585	0.00083938	0.000423406	0.000319949	0.000852857	0.0010471	0.000717847	0.000577515	0.000528689	0.000500666	0.0007091	0.00086314	0.000952501	0.00104986	0.000941097	0.000860929	0.00121431	0.00143378	0.00126413	0.000893885	0.000379062	0.0002187	0.000340281	0.000436099	0.000458477	0.000358246	0.000455326	0.000879969
rUV1c0p0b1t2	0.000823223	0.00078498	0.000676348	0.000768678	0.000887597	0.00136322	0.00179319	0.00166729	0.00125511	0.00102252	0.00110366	0.00121683	0.00112316	0.000904482	0.0010136	0.00106123	0.000927208	0.000901137	0.000962445	0.000915668	0.00101838	0.00100822	0.000797036	0.000699685	0.000548306	0.000766052	0.00100924	0.00109572	0.00117001	0.00102054	0.000667446	0.00119606	0.0014757	0.00149928	0.00148383	0.00111625	0.000775021	0.000741156	0.000723056	0.000688841	0.000491764	0.000386168	0.000496421	0.000527743	0.000603264	0.000557797	0.000587756	0.000730046	0.00068384
rUV1c0p0b1t3	0.000424521	0.000586292	0.000895965	0.000734118	0.000459701	0.000612688	0.000642414	0.000776131	0.000710781	0.000859997	0.00100191	0.000576496	0.000631086	0.00103638	0.000897814	0.00108029	0.00105772	0.00118604	0.00112573	0.00111696	0.0011086	0.000780522	0.000103806	0.000688411	0.00106934	0.00110373	0.000885545	0.000980123	0.000974552	0.000611705	0.000158548	0.000689432	0.00107923	0.00109515	0.000992476	0.000982813	0.00101198	0.000798003	0.000286914	0.000527842	0.000788858	0.000838669	0.000807304	0.00103518	0.00100241	0.000486657	0.000375595	0.000618837	0.000658347
rUV1c0p0b2t1	0.00128794	0.00108585	0.00115737	0.000899695	0.00050574	0.000340367	0.000268642	0.000603864	0.000929364	0.00100243	0.000904334	0.000750617	0.000570731	0.000598308	0.000875172	0.00115968	0.00116746	0.000882193	0.000512458	0.00100273	0.00113461	0.000848962	0.000449618	0.000398619	0.000446094	0.000387061	0.000644467	0.00101136	0.000857184	0.000567465	0.000622081	0.000872584	0.000782818	0.000795489	0.000853561	0.000863284	0.000695396	0.000374397	0.000291003	0.000568925	0.000578141	0.00045254	0.000462598	0.000537897	0.000631678	0.000661626	0.000678626	0.000910518	0.00137146
rUV1c0p0b2t2	0.000900318	0.000945945	0.00101928	0.000848402	0.000639097	0.000851969	0.00075901	0.0009013	0.00100741	0.000801644	0.000609109	0.00075402	0.000785945	0.000869373	0.00101855	0.00118947	0.00133154	0.00163426	0.00166177	0.00125018	0.000606061	0.000664127	0.00120015	0.00137882	0.00113545	0.000826377	0.00105149	0.00151883	0.00156272	0.000939712	0.00101347	0.0011146	0.001057	0.000888818	0.000907512	0.00106638	0.00112133	0.00107801	0.00099304	0.000958299	0.000840372	0.000563164	0.000481207	0.000433389	0.000216562	0.000692082	0.00124197	0.00125764	0.000696214
rUV1c0p0b2t3	0.00136984	0.00141695	0.00106253	0.000573409	0.000407398	0.000535097	0.000613269	0.000813135	0.00095057	0.00083778	0.00044694	0.000464793	0.000565258	0.00104546	0.00108436	0.000471669	0.00087351	0.00142471	0.00150207	0.00138063	0.00122007	0.00097614	0.000756698	0.000476179	0.00065283	0.00101816	0.00116015	0.00114415	0.00130253	0.001302	0.00108621	0.000856714	0.000600114	0.000628512	0.000645451	0.000494648	0.00081233	0.000905861	0.000838716	0.000750066	0.000923527	0.00148581	0.00173497	0.00135917	0.000614291	0.000298339	0.000506311	0.000788358	0.000468119
rUV1c0p1b1t1	0.00117371	0.00122527	0.000971824	0.000450478	0.000445007	0.000523032	0.00102991	0.00121725	0.000975524	0.000867145	0.000882413	0.000910902	0.000888957	0.000892906	0.000960922	0.000608335	0.000249071	0.000263705	0.00040847	0.000717563	0.000767074	0.000728521	0.000744468	0.000660561	0.00067792	0.00102296	0.00106061	0.000614044	0.000466919	0.00072624	0.000790955	0.000566751	0.000493348	0.000775442	0.000804292	0.000427353	0.000590858	0.00086475	0.000767081	0.000562401	0.000692761	0.000882392	0.00104535	0.0010215	0.000927691	0.000875805	0.000880195	0.00104231	0.00112284
rUV1c0p1b1t2	0.000494723	0.000879563	0.00112326	0.0010313	0.000767141	0.000494582	0.00035613	0.00032824	0.000622875	0.000783471	0.000629886	0.000531332	0.000771866	0.000536082	0.000579048	0.0007495	0.000466769	0.000201865	0.000351272	0.000774518	0.000984967	0.00112774	0.00118912	0.000948708	0.000585364	0.000553982	0.000707898	0.000742827	0.000677913	0.00113413	0.001198	0.000908294	0.000621585	0.000689613	0.000818729	0.000912592	0.0012106	0.00141135	0.00136363	0.00104444	0.000602609	0.000761036	0.000943411	0.000756043	0.000563069	0.000478034	0.000428374	0.000612647	0.000660781
rUV1c0p1b1t3	0.000558505	0.000660111	0.0009123	0.00106668	0.00115056	0.0012109	0.00113146	0.000808522	0.000605468	0.000594544	0.000677334	0.000651938	0.000917557	0.000922441	0.000383315	0.000387915	0.000799757	0.000978081	0.00112792	0.00101834	0.000641909	0.000634743	0.000858836	0.000953241	0.000860756	0.000708173	0.000739771	0.000602596	0.000233792	0.000456823	0.000634196	0.000623857	0.000570858	0.00066556	0.000666435	0.000402636	0.000387472	0.000570344	0.00063212	0.000658077	0.000714323	0.000839962	0.000886298	0.000785827	0.000462448	0.000818871	0.000979977	0.00097432	0.000845262
rUV1c0p1b2t1	0.000906899	0.000481879	0.000374059	0.000290811	0.000361503	0.000797758	0.00126374	0.00114829	0.000739004	0.000745273	0.000710802	0.000865477	0.000812387	0.000588885	0.000453139	0.00103008	0.00151624	0.00145386	0.0010599	0.000824675	0.000610304	0.000373257	0.000353982	0.000620285	0.000638955	0.000552716	0.000968202	0.0013297	0.0011371	0.000651909	0.000184388	0.000634778	0.000697586	0.000676092	0.000789335	0.000851794	0.000757179	0.000573583	0.00079819	0.00115121	0.00130651	0.0011708	0.000863783	0.000877115	0.000932159	0.000666485	0.000364042	0.00052665	0.000681514
rUV1c0p1b2t2	0.00136722	0.00157075	0.00150369	0.00125052	0.000970057	0.000789617	0.000798565	0.000688546	0.000742774	0.000803947	0.000842651	0.0010764	0.00100533	0.000708715	0.000781101	0.000907755	0.000926313	0.00121021	0.00153036	0.00155626	0.00121678	0.000676066	0.000321102	0.000482472	0.000509916	0.000250692	0.00049359	0.000672527	0.000597593	0.000634523	0.000711149	0.000453069	0.000304324	0.000453212	0.000684926	0.00101215	0.00105018	0.000874019	0.00103635	0.0010649	0.00123568	0.00147735	0.00135201	0.00141174	0.00158404	0.00143376	0.00128978	0.00128654	0.00113708
rUV1c0p1b2t3	0.00113018	0.00124771	0.00113969	0.000716903	0.000548059	0.00080403	0.00110278	0.00130845	0.00115147	0.000721088	0.000737906	0.000859728	0.000723576	0.000480849	0.000644155	0.000986754	0.00107633	0.000939136	0.000615384	0.000877725	0.0013549	0.00127257	0.000863367	0.000774382	0.00118967	0.00115252	0.00083815	0.00126088	0.001455	0.00140338	0.00129305	0.000938526	0.000438485	0.000367156	0.000600273	0.000868757	0.000764873	0.000612036	0.000866502	0.000847342	0.000730058	0.000678855	0.000968982	0.000977119	0.00128698	0.00169793	0.00170674	0.00127174	0.00150054
rUV1c0p4b1t1	0.000768782	0.000599672	0.000550328	0.000852437	0.00107178	0.000873517	0.000527892	0.000333846	0.000349438	0.000378826	0.000325641	0.000402143	0.000661792	0.000709266	0.000529459	0.000369953	0.00108974	0.0017506	0.00162217	0.000869426	0.000464658	0.000566865	0.000562725	0.000469287	0.000430516	0.000754428	0.00140917	0.00184372	0.00173505	0.00131724	0.00100874	0.000960456	0.000992746	0.000646799	0.00032748	0.000365077	0.000356485	0.000315274	0.000376522	0.00043589	0.000780519	0.00111038	0.0012455	0.00110228	0.000908489	0.000573025	0.00022361	0.000474756	0.000527394
rUV1c0p4b1t2	0.000821076	0.000743814	0.00066064	0.000684147	0.000749392	0.000733569	0.000773558	0.000835739	0.000796597	0.000547165	0.000698434	0.000600815	0.000741112	0.00122902	0.0012974	0.000745439	0.000618747	0.00112786	0.00120535	0.000738072	0.000802157	0.00123162	0.0014758	0.00119905	0.000463972	0.000285292	0.000458268	0.000617468	0.000959334	0.00127725	0.00135535	0.00134701	0.00107287	0.000563389	0.000964412	0.00114396	0.000981303	0.000769758	0.000654356	0.000571634	0.000657299	0.000945574	0.00114376	0.00129051	0.00133482	0.000965375	0.000375378	0.000417568	0.000504242
rUV1c0p4b1t3	0.00100251	0.000820421	0.000740258	0.000630003	0.000788747	0.00127364	0.0016352	0.00146742	0.000972758	0.000754932	0.000861889	0.000968037	0.000882375	0.000717676	0.000344507	0.000306215	0.000469693	0.000588657	0.000749271	0.000775441	0.000606225	0.000342422	0.000361897	0.00109989	0.0014104	0.00117542	0.000876863	0.00111571	0.00114516	0.000964171	0.000685357	0.000482862	0.00108094	0.00155571	0.00146819	0.00112886	0.000951683	0.000927743	0.000747811	0.000530459	0.000384405	0.000378606	0.000626299	0.000707112	0.000850198	0.000708921	0.000597717	0.000664022	0.00065685
rUV1c0p4b2t1	0.00081421	0.000859095	0.000864753	0.000594391	0.000676143	0.00121673	0.00127093	0.000907156	0.000574675	0.000373417	0.000269268	0.000287923	0.000510975	0.000793347	0.0010567	0.00108442	0.000684621	0.00037772	0.000866539	0.00106143	0.00096534	0.000984101	0.00103842	0.00107615	0.00102122	0.000867803	0.000730051	0.000938949	0.000753377	0.000433161	0.000874761	0.000966013	0.000624884	0.000355497	0.000508549	0.000789267	0.00124395	0.00139362	0.000980542	0.000644054	0.000746749	0.000742088	0.00088902	0.00108629	0.000980525	0.000497282	0.000621054	0.000963375	0.00101968
rUV1c0p4b2t2	0.000868808	0.00112319	0.00113321	0.00113295	0.00116878	0.00127485	0.00136996	0.00128184	0.00113571	0.000971946	0.000787939	0.000946215	0.000921143	0.000901354	0.00100683	0.000897335	0.000708094	0.000566481	0.000629347	0.000621507	0.000633629	0.000855455	0.00103515	0.000938606	0.000659695	0.000727807	0.000661661	0.000561414	0.000678948	0.000971548	0.00149952	0.00152322	0.00148855	0.00122184	0.000770232	0.000921758	0.00129352	0.00131015	0.00111513	0.000947496	0.000821394	0.000593107	0.000286352	0.000382241	0.000739379	0.000665896	0.000223217	0.00047503	0.000716582
rUV1c0p4b2t3	0.000803108	0.000748236	0.000616776	0.000632021	0.000803024	0.000825125	0.000948693	0.000974346	0.00076461	0.000991588	0.0011725	0.00105633	0.00100456	0.00138689	0.00141956	0.00100816	0.000555052	0.000467637	0.000626128	0.000746858	0.000536102	0.000371996	0.000594042	0.000580757	0.000629764	0.00088533	0.00106911	0.00128879	0.00142631	0.00149991	0.0015546	0.00129471	0.000657336	0.000685565	0.00102351	0.00106991	0.00118949	0.00117689	0.000921766	0.000802534	0.00079933	0.000610484	0.000682633	0.000707501	0.00112409	0.000903936	0.000557083	0.000709109	0.000760232
rUV1c1p0b1t1	0.000968413	0.00115996	0.000903138	0.000699922	0.00107133	0.00144025	0.00134996	0.000742294	0.000526292	0.000776453	0.000626237	0.000429036	0.000486891	0.000679014	0.000849561	0.000757053	0.000479497	0.000408993	0.000586517	0.000647689	0.000391353	0.00116831	0.00153714	0.0012473	0.000702046	0.000497449	0.000502951	0.000414537	0.000361412	0.000438188	0.000529395	0.000798953	0.0011431	0.00105091	0.000933028	0.00106397	0.001083	0.00104345	0.000692761	0.000179972	0.000686538	0.000696725	0.00042539	0.000475495	0.000539605	0.000548548	0.00116944	0.00174759	0.00188937
rUV1c1p0b1t2	0.00112783	0.00124751	0.00111944	0.000879253	0.000804411	0.00103155	0.00133129	0.00146539	0.00136397	0.00115554	0.00114337	0.000966139	0.000755598	0.000880988	0.000923119	0.000741591	0.00093692	0.00135744	0.00127645	0.000767563	0.00059646	0.0009126	0.00130454	0.00130665	0.000877493	0.000728308	0.000944484	0.00101338	0.000951389	0.000806311	0.000535996	0.000233453	0.000482337	0.000457293	0.000597597	0.00102634	0.00124684	0.00110593	0.000817301	0.000582277	0.000464513	0.000576752	0.00094015	0.00106373	0.00106771	0.000953682	0.000664481	0.000588352	0.000929058
rUV1c1p0b1t3	0.00075641	0.000624903	0.000603794	0.000687028	0.000761313	0.000945556	0.00101088	0.0011783	0.00118636	0.000891077	0.000514893	0.000325891	0.000480956	0.000726794	0.000809651	0.000880398	0.000972896	0.000866575	0.000609531	0.000392085	0.000384228	0.000506867	0.000692242	0.000929661	0.000932215	0.00043832	0.000385977	0.000932827	0.00113025	0.00107213	0.000968789	0.000971089	0.000939381	0.000843983	0.000980562	0.00104543	0.000815021	0.00067758	0.000770953	0.000730287	0.000490576	0.000784969	0.000811749	0.000724811	0.00104572	0.00087253	0.000587932	0.000680526	0.00108882
rUV1c1p0b2t1	0.00065451	0.00095877	0.00119247	0.00116543	0.000979972	0.0009594	0.00120524	0.0015451	0.00159962	0.00130026	0.00121069	0.00147968	0.00147546	0.0013402	0.00121895	0.000953014	0.000802897	0.00113745	0.00148687	0.00123438	0.000451102	0.000418139	0.00059749	0.000511003	0.000556188	0.000688637	0.000876204	0.00118496	0.00149668	0.00151107	0.001234	0.000942257	0.000706368	0.000826275	0.000901785	0.000483666	0.000558076	0.000625616	0.000574647	0.00115171	0.00132978	0.000944154	0.0007324	0.000967715	0.00143354	0.00162381	0.00156273	0.00146869	0.00142411
rUV1c1p0b2t2	0.000496843	0.000693648	0.000958776	0.000865713	0.000354163	0.000639569	0.000576309	0.000347673	0.000528186	0.00081929	0.000904644	0.000799933	0.000603791	0.000881019	0.00076873	0.000615273	0.00065953	0.000915134	0.00116394	0.000934514	0.000674155	0.000609712	0.000524812	0.000706662	0.000868463	0.000890305	0.000986764	0.00113524	0.000807946	0.00048656	0.000893954	0.00110412	0.000838836	0.000552717	0.00116138	0.00170888	0.00147531	0.00072678	0.000543939	0.000689288	0.000586257	0.000606334	0.00060433	0.00100713	0.00101919	0.000573485	0.00105356	0.00172631	0.00172382
rUV1c1p0b2t3	0.00135463	0.00102999	0.000392327	0.000145251	0.000298289	0.000426699	0.000608809	0.000732275	0.000716696	0.000748625	0.000711532	0.000544407	0.000683389	0.000890825	0.000736333	0.000609237	0.000763771	0.000907466	0.000729752	0.000730696	0.000906436	0.00110965	0.000963054	0.000594488	0.00046255	0.000833768	0.00134529	0.00135942	0.000817456	0.000527078	0.00102971	0.00128233	0.0010326	0.000937509	0.00117807	0.0015643	0.0015829	0.00131481	0.00118784	0.00126236	0.00119394	0.00143194	0.00129208	0.00114918	0.00120006	0.00124983	0.00125451	0.00107174	0.000800007
rUV1c1p1b1t1	0.00105441	0.000469192	0.000785304	0.00128964	0.00128366	0.000780123	0.000301965	0.000353493	0.000518231	0.000381254	0.000773614	0.00100571	0.000741871	0.000648345	0.000667561	0.000703793	0.000676045	0.000893625	0.00114752	0.00101001	0.000725781	0.00074844	0.000976851	0.00101616	0.000803024	0.000249163	0.00043537	0.000771333	0.00077853	0.000793582	0.000915518	0.0008777	0.000874039	0.000676441	0.000675528	0.000851692	0.00098547	0.00101814	0.000908301	0.000732812	0.000746206	0.000596113	0.000526159	0.00101835	0.00115832	0.00102585	0.000898493	0.00088037	0.00111536
rUV1c1p1b1t2	0.000532325	0.000618928	0.00101969	0.0013266	0.00143755	0.00122625	0.000719215	0.00103377	0.00126876	0.001159	0.000913515	0.000844153	0.000925156	0.00122268	0.00170362	0.00158604	0.000956628	0.000359535	0.000310059	0.000688399	0.00107885	0.00146688	0.00155289	0.00112988	0.000701856	0.000876199	0.00112493	0.000974713	0.000881285	0.000752394	0.000648042	0.00109406	0.00149299	0.00167978	0.0017909	0.00158472	0.00113817	0.000811699	0.000857897	0.00107333	0.00103655	0.000658952	0.000355035	0.000539146	0.000752525	0.00075907	0.000416166	0.000298429	0.000527324
rUV1c1p1b1t3	0.000504609	0.000776612	0.00101684	0.00106426	0.00100162	0.000809598	0.000831501	0.000876739	0.000610064	0.000492474	0.000580682	0.00051038	0.000649936	0.000718589	0.000614172	0.000479087	0.000616564	0.000694083	0.000465391	0.000548714	0.00115043	0.00147495	0.00144962	0.00128068	0.0010639	0.000768794	0.00100441	0.00119035	0.000900498	0.000757653	0.000872853	0.000917389	0.000793154	0.00109764	0.00106343	0.000950451	0.0008149	0.00051219	0.000412684	0.000253243	0.000443845	0.000657604	0.000666645	0.000572307	0.000501714	0.000725287	0.000605722	0.000743739	0.000895606
rUV1c1p1b2t1	0.00178633	0.00161467	0.00121787	0.000995915	0.00107978	0.001485	0.001559	0.00110924	0.000763554	0.000798447	0.00087805	0.000863377	0.000916993	0.00125563	0.00129112	0.000848937	0.00068548	0.000882622	0.000866645	0.000880619	0.000565562	0.000497605	0.000768203	0.000507647	0.000667977	0.00127421	0.00138307	0.00130708	0.00137819	0.00140624	0.00135285	0.00115236	0.00088434	0.000719475	0.00086005	0.000813865	0.000741018	0.000700793	0.000863554	0.00085029	0.000659572	0.000600421	0.000551137	0.000325844	0.000441503	0.000619416	0.000811322	0.000660153	0.000523991
rUV1c1p1b2t2	0.000835463	0.000875533	0.000849447	0.000932058	0.000880367	0.000644404	0.000649156	0.00068253	0.000493973	0.000482377	0.000882203	0.00112676	0.000949994	0.000546891	0.000650542	0.000975563	0.00114606	0.00109397	0.0012167	0.00123022	0.000702249	0.000513151	0.000769089	0.000834625	0.000809764	0.000812111	0.000705638	0.000772513	0.00068566	0.000351532	0.000482689	0.000704225	0.000633077	0.000474467	0.000531651	0.000587024	0.000551306	0.000592704	0.001017	0.00120009	0.00107121	0.000694841	0.000432272	0.0004514	0.000745968	0.00106868	0.00119648	0.00106489	0.000765379
rUV1c1p1b2t3	0.000819059	0.000685919	0.00038961	0.000373197	0.000521701	0.000720381	0.000865468	0.00104664	0.00126378	0.00147426	0.0015782	0.00143009	0.00118568	0.00102109	0.000827261	0.000818175	0.000910749	0.00102198	0.00107356	0.000837045	0.000605531	0.000495494	0.000525953	0.000467014	0.000200288	0.00072368	0.00124694	0.00132225	0.000958834	0.000721692	0.00107088	0.00111931	0.000960521	0.00108864	0.00127152	0.00111876	0.000698193	0.000160088	0.000647147	0.0011218	0.00147265	0.00122936	0.000610155	0.00102518	0.00105396	0.000970956	0.00092099	0.000538469	0.000720241
rUV1c1p4b1t1	0.000304648	0.000561474	0.000638812	0.000820055	0.000761677	0.000571942	0.000684273	0.000633758	0.000550436	0.000897028	0.00134577	0.00168891	0.00166054	0.00135838	0.00123542	0.00122014	0.000954796	0.000271062	0.000470128	0.000552056	0.00055915	0.000648311	0.000575186	0.00092429	0.00104245	0.000867544	0.000711601	0.000504134	0.000363452	0.000450523	0.000379437	0.00021851	0.000347616	0.000367874	0.000513954	0.000766318	0.000801076	0.000522496	0.000416641	0.000483196	0.000367878	0.000206706	0.000507137	0.00103705	0.00111585	0.000992017	0.000950554	0.001035	0.000910362
rUV1c1p4b1t2	0.00109283	0.000952212	0.000950958	0.00110411	0.00102872	0.000828958	0.000910046	0.00107115	0.000955986	0.000845171	0.00112432	0.00143717	0.00160145	0.00131308	0.000778587	0.000763999	0.000979838	0.0010509	0.000964333	0.000917861	0.000996506	0.000803344	0.00081544	0.000935118	0.00103609	0.00108914	0.000851822	0.000762497	0.000792023	0.000807159	0.000514686	0.000504165	0.000879156	0.000928195	0.000653725	0.000343441	0.000236997	0.000541579	0.000805547	0.000637111	0.000507125	0.00044683	0.000423072	0.000749739	0.000817429	0.000510291	0.00062612	0.000907833	0.00116921
rUV1c1p4b1t3	0.00113531	0.000902523	0.000602974	0.000744377	0.000886833	0.000841652	0.000637222	0.00043598	0.000550239	0.000928136	0.00096066	0.000708655	0.000854782	0.000630604	0.000234201	0.000543424	0.00102901	0.00138895	0.00163202	0.00161947	0.00115635	0.000684784	0.000514349	0.000809144	0.00126541	0.00141153	0.00119947	0.00100472	0.000720873	0.000479343	0.000340036	0.00031804	0.000603353	0.000983942	0.00127309	0.00140441	0.00126669	0.0010023	0.000765728	0.000844742	0.00104594	0.00115901	0.00114712	0.000892179	0.000539264	0.000515309	0.000401117	0.000578259	0.00082019
rUV1c1p4b2t1	0.000995839	0.000893145	0.000833897	0.00105821	0.00102471	0.000758234	0.000752967	0.000734249	0.00060559	0.00057814	0.000628066	0.000630498	0.000654228	0.000602442	0.000518817	0.000685892	0.00101164	0.00114662	0.000976005	0.000554802	0.000513833	0.00088285	0.0008642	0.000812646	0.000829293	0.00085874	0.000798138	0.00067718	0.000590367	0.000892002	0.00106161	0.00100572	0.00115514	0.00125519	0.00132404	0.00147509	0.00170298	0.00171802	0.00139169	0.000983733	0.000537926	0.000377812	0.000552144	0.000391118	0.00017828	0.000355933	0.000516119	0.000896898	0.00109749
rUV1c1p4b2t2	0.000705778	0.000656753	0.000469562	0.000502176	0.000538382	0.000731593	0.000943513	0.000850926	0.000734462	0.000947883	0.00110775	0.000766046	0.000256668	0.000371414	0.00066559	0.00061328	0.000508771	0.000671871	0.000607606	0.000566504	0.0006344	0.000497381	0.000580962	0.000884304	0.000752153	0.000276612	0.000462005	0.000716924	0.000914551	0.00100217	0.000858166	0.000646316	0.000585457	0.000747046	0.000775966	0.000752954	0.00111655	0.0012691	0.00117359	0.000968633	0.00114345	0.00151605	0.00167715	0.00131422	0.000645171	0.000654483	0.000994989	0.00107621	0.00112022
rUV1c1p4b2t3	0.000600138	0.00066446	0.00111914	0.00143086	0.0012612	0.000686674	0.000469565	0.000846609	0.00100903	0.000896638	0.000725369	0.000729154	0.000731569	0.00074844	0.000744055	0.00105697	0.00138044	0.00163092	0.00179179	0.00159294	0.00126385	0.0018732	0.00216861	0.00184141	0.00115002	0.000869196	0.00098772	0.000917924	0.000998598	0.00106585	0.00102174	0.000800592	0.000485147	0.000399896	0.000293738	0.000375132	0.000794253	0.00103297	0.000757239	0.0010231	0.00138697	0.00157725	0.00149341	0.00159046	0.00154072	0.00130472	0.00153748	0.00163627	0.00160698
[truncated: 1,890 more columns]
